# Supplementary material for: Single-parameter programmed thermomechanical actuation via 3D-printed helical director fields in liquid crystal elastomers
Source: Nat Commun. 2026 May 15;17:6454. doi: 10.1038/s41467-026-73204-y (PMC13376412; doi:10.1038/s41467-026-73204-y)
Supplement: Supplementary file 15 — Source Data [file 41467_2026_73204_MOESM15_ESM.xlsx]

## Sheet: Fig 2b
ω (rad/s)	θ (°)
	Average	SD
0.10789	0	0
0.97102	32	2.64575
2.04993	45.6667	2.51661
3.02095	58	1
3.99196	65	3.60555
4.96298	73	2
6.04189	74	2.64575
7.01291	77	1
7.98393	75.6667	2.08167
8.95495	79.3333	2.08167
10.0338	78	1.73205

## Sheet: Fig 2d
θ (°)	Twist density (°/mm)		Axial strain (%)
	Average	SD	Average	SD
0	0	0	-12.0333	0.49329
10	22	0	-10.6333	0.25166
20	31.3333	2.51661	-8.76667	0.15275
30	42.3333	1.52753	-7.8	0.1
40	55.6667	2.51661	-6.33333	0.11547
50	68.3333	2.51661	-3.46667	0.25166
60	76.3333	3.05505	-1.73333	0.50332
70	72	3	2.06667	0.25166
80	54.3333	3.05505	5.33333	0.35119

## Sheet: Fig 2e
L/D	Axial strain (%)
	Average	SD	Average	SD	Average	SD
2	4.73333	0.20817	5.2	0.1	5.5	0.1
4	5.33333	0.15275	5.6	0.1	5.76667	0.15275
6	5.86667	0.15275	5.93333	0.05774	5.93333	0.05774

## Sheet: Fig 2i
i		ii		iii		iv		v		vi		vii		viii
Axial strain (%)	Twist density (°/mm)	Axial strain (%)	Twist density (°/mm)	Axial strain (%)	Twist density (°/mm)	Axial strain (%)	Twist density (°/mm)	Axial strain (%)	Twist density (°/mm)	Axial strain (%)	Twist density (°/mm)	Axial strain (%)	Twist density (°/mm)	Axial strain (%)	Twist density (°/mm)
-9.7	1	-0.2	3	-0.1	47	4.5	3	-4	26	-5.5	32	-4.7	37	-5	27
-9	2	0.6	-1	-0.2	53	4.8	0	-4.9	23	-5.2	33	-4.3	30	-5.4	25
-9.9	-3	0.2	-2	0.1	55	5	-4	-4.6	27	-4.8	31	-4.9	33	-5.8	39

## Sheet: Fig 4d
Grasp success rate
Object	with self-mimcking		without self-mimcking
	Average	SD	Average	SD
6 pyramids	0.66667	0.0527	0	0
6 cylinders	0.8	0.04346	0	0
6 cubes	0.9	0.02981	0	0
6 bolts	0.96667	0.01491	0.16667	0.28868
6 dumbbells	1	0	0.3	0.13944
6 springs	0.96667	0.01491	0.03333	0.07454
6 trees	0.86667	0.02789	0	0
6 gourds	0.83333	0.03333	0.03333	0.07454

## Sheet: Supplementary Fig. 4
Time (min)	nRIU	Molecular weight (g/mol)	dw/dLogM
0.00203	0.11	99471	0.000171678
0.00923	-1.95	98610	0.000331975
0.01643	-3.96	97757	0.00050068
0.02363	-5.72	96911	0.000677793
0.03083	-7.05	96072	0.000859949
0.03803	-7.85	95241	0.00105
0.04523	-8.08	94417	0.00124
0.05243	-7.79	93600	0.00144
0.05963	-7.07	92790	0.00166
0.06683	-6.07	91987	0.00189
0.07403	-4.97	91191	0.00215
0.08123	-3.92	90402	0.00244
0.08843	-3.06	89619	0.00275
0.09563	-2.44	88844	0.0031
0.10283	-2.08	88075	0.00347
0.11003	-1.94	87313	0.00386
0.11723	-1.95	86557	0.00425
0.12443	-2	85808	0.00466
0.13163	-1.98	85066	0.00507
0.13883	-1.78	84329	0.0055
0.14603	-1.33	83600	0.00595
0.15323	-0.56	82876	0.00644
0.16043	0.5	82159	0.00696
0.16763	1.82	81448	0.00753
0.17483	3.31	80743	0.0081
0.18203	4.84	80044	0.00867
0.18923	6.28	79352	0.00919
0.19643	7.5	78665	0.00966
0.20363	8.4	77984	0.01006
0.21083	8.92	77309	0.01041
0.21803	9.07	76640	0.01075
0.22523	8.89	75977	0.01112
0.23243	8.45	75320	0.0116
0.23963	7.84	74668	0.01224
0.24683	7.17	74022	0.01305
0.25403	6.52	73381	0.01403
0.26123	5.97	72746	0.01513
0.26843	5.57	72117	0.01631
0.27563	5.35	71493	0.01751
0.28283	5.3	70874	0.01868
0.29003	5.42	70261	0.01982
0.29723	5.66	69652	0.02091
0.30443	5.99	69050	0.022
0.31163	6.35	68452	0.02313
0.31883	6.73	67860	0.02435
0.32603	7.1	67273	0.0257
0.33323	7.45	66690	0.02719
0.34043	7.76	66113	0.02881
0.34763	8.03	65541	0.03055
0.35483	8.28	64974	0.03238
0.36203	8.5	64412	0.03428
0.36923	8.7	63854	0.03623
0.37643	8.88	63302	0.03822
0.38363	9.02	62754	0.04026
0.39083	9.13	62211	0.04236
0.39803	9.22	61672	0.04453
0.40523	9.28	61139	0.04677
0.41243	9.33	60610	0.04909
0.41963	9.37	60085	0.05149
0.42683	9.4	59565	0.05397
0.43403	9.42	59050	0.0565
0.44123	9.45	58539	0.05908
0.44843	9.47	58032	0.0617
0.45563	9.5	57530	0.06436
0.46283	9.52	57032	0.06706
0.47003	9.56	56539	0.06981
0.47723	9.63	56049	0.07261
0.48443	9.74	55564	0.07549
0.49163	9.92	55083	0.07846
0.49883	10.19	54607	0.08153
0.50603	10.55	54134	0.08471
0.51323	10.99	53666	0.08801
0.52043	11.47	53201	0.09143
0.52763	11.96	52741	0.09496
0.53483	12.4	52284	0.09862
0.54203	12.74	51832	0.10239
0.54923	12.95	51383	0.10628
0.55643	12.99	50939	0.11027
0.56363	12.88	50498	0.11438
0.57083	12.64	50061	0.1186
0.57803	12.33	49628	0.12294
0.58523	11.98	49198	0.12739
0.59243	11.66	48773	0.13196
0.59963	11.38	48350	0.13665
0.60683	11.16	47932	0.14145
0.61403	11.01	47517	0.14636
0.62123	10.91	47106	0.15138
0.62843	10.86	46698	0.1565
0.63563	10.84	46294	0.1617
0.64283	10.83	45894	0.16699
0.65003	10.82	45497	0.17237
0.65723	10.81	45103	0.17785
0.66443	10.79	44713	0.18347
0.67163	10.76	44326	0.18926
0.67883	10.69	43942	0.19527
0.68603	10.58	43562	0.20153
0.69323	10.42	43185	0.20807
0.70043	10.2	42811	0.21489
0.70763	9.93	42441	0.22197
0.71483	9.62	42073	0.22928
0.72203	9.28	41709	0.23674
0.72923	8.95	41348	0.2443
0.73643	8.66	40990	0.25188
0.74363	8.43	40636	0.25942
0.75083	8.28	40284	0.26692
0.75803	8.23	39935	0.27436
0.76523	8.29	39590	0.28178
0.77243	8.44	39247	0.28922
0.77963	8.68	38908	0.29673
0.78683	8.99	38571	0.30436
0.79403	9.33	38237	0.31215
0.80123	9.7	37906	0.32016
0.80843	10.05	37578	0.32838
0.81563	10.38	37253	0.33682
0.82283	10.65	36931	0.34547
0.83003	10.88	36611	0.35431
0.83723	11.03	36294	0.36331
0.84443	11.13	35980	0.37244
0.85163	11.17	35669	0.38168
0.85883	11.15	35360	0.39102
0.86603	11.11	35054	0.40046
0.87323	11.04	34751	0.40999
0.88043	10.95	34450	0.41961
0.88763	10.87	34152	0.42933
0.89483	10.8	33856	0.43915
0.90203	10.74	33563	0.44907
0.90923	10.71	33273	0.45909
0.91643	10.71	32985	0.4692
0.92363	10.74	32700	0.4794
0.93083	10.8	32417	0.48969
0.93803	10.87	32136	0.50006
0.94523	10.95	31858	0.5105
0.95243	11.04	31582	0.52102
0.95963	11.11	31309	0.53159
0.96683	11.18	31038	0.54222
0.97403	11.23	30769	0.55288
0.98123	11.29	30503	0.56358
0.98843	11.35	30239	0.5743
0.99563	11.45	29977	0.58505
1.00283	11.57	29718	0.59584
1.01003	11.74	29461	0.60667
1.01723	11.95	29206	0.61756
1.02443	12.2	28953	0.62852
1.03163	12.46	28703	0.63956
1.03883	12.66	28454	0.65067
1.04603	12.74	28208	0.66184
1.05323	12.63	27964	0.67306
1.06043	12.31	27722	0.68429
1.06763	11.77	27482	0.69548
1.07483	11.05	27244	0.70661
1.08203	10.22	27008	0.71762
1.08923	9.38	26775	0.72851
1.09643	8.67	26543	0.73924
1.10363	8.22	26313	0.74982
1.11083	8.12	26086	0.76026
1.11803	8.34	25860	0.77059
1.12523	8.84	25636	0.78082
1.13243	9.49	25414	0.791
1.13963	10.18	25194	0.80113
1.14683	10.79	24976	0.81123
1.15403	11.23	24760	0.8213
1.16123	11.43	24546	0.83134
1.16843	11.42	24333	0.84133
1.17563	11.25	24123	0.85127
1.18283	11.04	23914	0.86114
1.19003	10.87	23707	0.87094
1.19723	10.8	23502	0.88064
1.20443	10.87	23299	0.89024
1.21163	11.07	23097	0.89973
1.21883	11.38	22897	0.9091
1.22603	11.74	22699	0.91833
1.23323	12.09	22503	0.92741
1.24043	12.4	22308	0.93634
1.24763	12.64	22115	0.94511
1.25483	12.82	21923	0.95373
1.26203	12.97	21734	0.96219
1.26923	13.11	21546	0.97051
1.27643	13.28	21359	0.9787
1.28363	13.51	21174	0.98676
1.29083	13.79	20991	0.99472
1.29803	14.13	20809	1.00257
1.30523	14.49	20629	1.01032
1.31243	14.83	20451	1.01796
1.31963	15.12	20274	1.02548
1.32683	15.33	20098	1.03286
1.33403	15.44	19924	1.04008
1.34123	15.45	19752	1.04714
1.34843	15.38	19581	1.05401
1.35563	15.25	19412	1.0607
1.36283	15.07	19244	1.0672
1.37003	14.88	19077	1.0735
1.37723	14.69	18912	1.07962
1.38443	14.51	18748	1.08556
1.39163	14.34	18586	1.0913
1.39883	14.19	18425	1.09686
1.40603	14.06	18266	1.10222
1.41323	13.94	18108	1.10738
1.42043	13.82	17951	1.11235
1.42763	13.72	17796	1.11712
1.43483	13.63	17642	1.12169
1.44203	13.56	17489	1.12606
1.44923	13.54	17338	1.13024
1.45643	13.55	17188	1.13424
1.46363	13.59	17039	1.13804
1.47083	13.67	16891	1.14166
1.47803	13.75	16745	1.14507
1.48523	13.83	16600	1.1483
1.49243	13.87	16457	1.15132
1.49963	13.83	16314	1.15414
1.50683	13.71	16173	1.15675
1.51403	13.49	16033	1.15916
1.52123	13.21	15894	1.16136
1.52843	12.88	15757	1.16334
1.53563	12.57	15621	1.16512
1.54283	12.34	15485	1.16668
1.55003	12.28	15351	1.16804
1.55723	12.43	15218	1.16921
1.56443	12.81	15087	1.17017
1.57164	13.42	14956	1.17095
1.57884	14.2	14827	1.17154
1.58604	15.08	14698	1.17194
1.59324	15.95	14571	1.17216
1.60044	16.7	14445	1.17218
1.60764	17.24	14320	1.17202
1.61484	17.49	14196	1.17166
1.62204	17.44	14073	1.17112
1.62924	17.1	13952	1.1704
1.63644	16.52	13831	1.16951
1.64364	15.76	13711	1.16843
1.65084	14.93	13593	1.16719
1.65804	14.09	13475	1.16577
1.66524	13.32	13358	1.16416
1.67244	12.69	13243	1.16238
1.67964	12.22	13128	1.16042
1.68684	11.94	13015	1.15828
1.69404	11.85	12902	1.15597
1.70124	11.93	12790	1.15349
1.70844	12.13	12680	1.15085
1.71564	12.45	12570	1.14806
1.72284	12.83	12461	1.14514
1.73004	13.25	12353	1.14207
1.73724	13.69	12246	1.13887
1.74444	14.13	12140	1.13555
1.75164	14.55	12035	1.13211
1.75884	14.95	11931	1.12856
1.76604	15.35	11828	1.12489
1.77324	15.72	11726	1.12111
1.78044	16.04	11624	1.11723
1.78764	16.24	11523	1.11324
1.79484	16.27	11424	1.10916
1.80204	16.07	11325	1.10497
1.80924	15.64	11227	1.10068
1.81644	14.98	11130	1.09629
1.82364	14.14	11033	1.09181
1.83084	13.2	10938	1.08724
1.83804	12.29	10843	1.08258
1.84524	11.56	10749	1.07783
1.85244	11.14	10656	1.07301
1.85964	11.1	10564	1.06812
1.86684	11.42	10473	1.06317
1.87404	12.03	10382	1.05815
1.88124	12.84	10292	1.05307
1.88844	13.73	10203	1.04794
1.89564	14.59	10115	1.04276
1.90284	15.34	10027	1.03752
1.91004	15.93	9941	1.03225
1.91724	16.36	9855	1.02692
1.92444	16.69	9769	1.02156
1.93164	16.98	9685	1.01616
1.93884	17.27	9601	1.01071
1.94604	17.58	9518	1.00521
1.95324	17.89	9436	0.99967
1.96044	18.18	9354	0.99407
1.96764	18.42	9273	0.98842
1.97484	18.58	9193	0.98271
1.98204	18.63	9113	0.97695
1.98924	18.6	9034	0.97115
1.99644	18.51	8956	0.9653
2.00364	18.4	8879	0.95943
2.01084	18.31	8802	0.95354
2.01804	18.28	8726	0.94766
2.02524	18.33	8650	0.9418
2.03244	18.48	8575	0.93597
2.03964	18.71	8501	0.9302
2.04684	18.98	8427	0.9245
2.05404	19.27	8354	0.91889
2.06124	19.54	8282	0.91338
2.06844	19.74	8211	0.90798
2.07564	19.86	8139	0.9027
2.08284	19.86	8069	0.89755
2.09004	19.75	7999	0.8925
2.09724	19.53	7930	0.88757
2.10444	19.21	7861	0.88273
2.11164	18.82	7793	0.87796
2.11884	18.37	7726	0.87326
2.12604	17.89	7659	0.8686
2.13324	17.4	7593	0.86396
2.14044	16.93	7527	0.85933
2.14764	16.5	7462	0.85469
2.15484	16.13	7397	0.85001
2.16204	15.84	7333	0.84527
2.16924	15.64	7270	0.84045
2.17644	15.54	7207	0.83551
2.18364	15.53	7145	0.83045
2.19084	15.61	7083	0.82523
2.19804	15.77	7021	0.81984
2.20524	15.97	6961	0.81425
2.21244	16.21	6900	0.80847
2.21964	16.43	6841	0.80248
2.22684	16.62	6782	0.7963
2.23404	16.74	6723	0.78994
2.24124	16.77	6665	0.78341
2.24844	16.7	6607	0.77674
2.25564	16.52	6550	0.76997
2.26284	16.25	6493	0.76311
2.27004	15.91	6437	0.75623
2.27724	15.56	6381	0.74935
2.28444	15.26	6326	0.74254
2.29164	15.09	6271	0.73585
2.29884	15.12	6217	0.72933
2.30604	15.4	6163	0.72304
2.31324	15.93	6110	0.71702
2.32044	16.69	6057	0.71132
2.32764	17.6	6005	0.70596
2.33484	18.58	5953	0.70099
2.34204	19.49	5901	0.6964
2.34924	20.22	5850	0.69221
2.35644	20.67	5799	0.6884
2.36364	20.77	5749	0.68497
2.37084	20.53	5699	0.6819
2.37804	19.97	5650	0.67916
2.38524	19.19	5601	0.67671
2.39244	18.27	5553	0.67452
2.39964	17.34	5505	0.67254
2.40684	16.49	5457	0.67072
2.41404	15.82	5410	0.66899
2.42124	15.38	5363	0.66728
2.42844	15.19	5317	0.66552
2.43564	15.25	5271	0.66361
2.44284	15.54	5225	0.66148
2.45004	16	5180	0.65905
2.45724	16.56	5135	0.65623
2.46444	17.17	5091	0.65294
2.47164	17.78	5046	0.64913
2.47884	18.35	5003	0.64474
2.48604	18.85	4960	0.63972
2.49324	19.26	4917	0.63404
2.50044	19.58	4874	0.62768
2.50764	19.82	4832	0.62062
2.51484	20	4790	0.61288
2.52204	20.12	4749	0.60448
2.52924	20.19	4708	0.59544
2.53644	20.22	4667	0.58581
2.54364	20.21	4626	0.57565
2.55084	20.18	4586	0.56501
2.55804	20.12	4547	0.55396
2.56524	20.06	4507	0.54258
2.57244	20	4468	0.53094
2.57964	19.95	4430	0.51913
2.58684	19.91	4391	0.50723
2.59404	19.88	4353	0.49534
2.60124	19.88	4316	0.48355
2.60844	19.91	4278	0.47198
2.61564	19.98	4241	0.46071
2.62284	20.08	4205	0.44987
2.63004	20.25	4168	0.43955
2.63724	20.48	4132	0.42983
2.64444	20.79	4096	0.4208
2.65164	21.2	4061	0.41252
2.65884	21.71	4026	0.40502
2.66604	22.29	3991	0.39835
2.67324	22.94	3956	0.39251
2.68044	23.62	3922	0.38753
2.68764	24.29	3888	0.38343
2.69484	24.91	3855	0.3802
2.70204	25.43	3821	0.37789
2.70924	25.83	3788	0.37649
2.71644	26.07	3755	0.37601
2.72364	26.16	3723	0.37644
2.73084	26.1	3691	0.37771
2.73804	25.9	3659	0.37975
2.74524	25.59	3627	0.38247
2.75244	25.17	3596	0.38574
2.75964	24.69	3565	0.38947
2.76684	24.17	3534	0.39354
2.77404	23.66	3503	0.39783
2.78124	23.16	3473	0.40226
2.78844	22.72	3443	0.40675
2.79564	22.34	3413	0.41121
2.80284	22.04	3383	0.41556
2.81004	21.82	3354	0.41971
2.81724	21.68	3325	0.42355
2.82444	21.61	3296	0.42698
2.83164	21.57	3268	0.42989
2.83884	21.53	3240	0.43218
2.84604	21.47	3211	0.43375
2.85324	21.37	3184	0.43453
2.86044	21.2	3156	0.43447
2.86764	20.97	3129	0.43352
2.87484	20.68	3102	0.43167
2.88204	20.36	3075	0.4289
2.88924	20.04	3048	0.42524
2.89644	19.76	3022	0.42071
2.90364	19.56	2996	0.41533
2.91084	19.47	2970	0.40912
2.91804	19.49	2944	0.40213
2.92524	19.64	2919	0.3944
2.93244	19.89	2893	0.38595
2.93964	20.22	2868	0.37684
2.94684	20.59	2844	0.36712
2.95404	20.99	2819	0.35685
2.96124	21.37	2795	0.34609
2.96844	21.73	2770	0.33493
2.97564	22.04	2746	0.32345
2.98284	22.3	2723	0.31173
2.99004	22.52	2699	0.29986
2.99724	22.7	2676	0.28792
3.00444	22.85	2653	0.27598
3.01164	22.97	2630	0.26413
3.01884	23.07	2607	0.25242
3.02604	23.15	2584	0.24092
3.03324	23.22	2562	0.22968
3.04044	23.28	2540	0.21876
3.04764	23.36	2518	0.20818
3.05484	23.45	2496	0.19799
3.06204	23.54	2474	0.18821
3.06924	23.57	2453	0.17885
3.07644	23.48	2432	0.16993
3.08364	23.2	2411	0.16144
3.09084	22.71	2390	0.1534
3.09804	22	2369	0.14579
3.10524	21.09	2349	0.1386
3.11244	20.07	2328	0.13183
3.11964	19.06	2308	0.12548
3.12684	18.22	2288	0.11953
3.13405	17.71	2268	0.11398
3.14125	17.61	2249	0.10884
3.14845	17.92	2229	0.10412
3.15565	18.52	2210	0.09982
3.16285	19.29	2191	0.09595
3.17005	20.07	2172	0.09254
3.17725	20.73	2153	0.08958
3.18445	21.12	2135	0.08707
3.19165	21.19	2116	0.085
3.19885	20.97	2098	0.08335
3.20605	20.55	2080	0.08208
3.21325	20.08	2062	0.08118
3.22045	19.66	2044	0.08062
3.22765	19.4	2026	0.08037
3.23485	19.33	2009	0.08045
3.24205	19.48	1991	0.08085
3.24925	19.83	1974	0.08161
3.25645	20.32	1957	0.08274
3.26365	20.91	1940	0.0843
3.27085	21.53	1923	0.08631
3.27805	22.15	1906	0.0888
3.28525	22.75	1890	0.0918
3.29245	23.34	1874	0.09532
3.29965	23.93	1857	0.09936
3.30685	24.51	1841	0.1039
3.31405	25.08	1825	0.10893
3.32125	25.63	1810	0.11441
3.32845	26.15	1794	0.12031
3.33565	26.59	1778	0.12659
3.34285	26.95	1763	0.13321
3.35005	27.2	1748	0.14012
3.35725	27.33	1733	0.14728
3.36445	27.35	1718	0.15463
3.37165	27.27	1703	0.16213
3.37885	27.11	1688	0.16973
3.38605	26.92	1673	0.17736
3.39325	26.71	1659	0.18497
3.40045	26.5	1645	0.19248
3.40765	26.29	1630	0.19984
3.41485	26.1	1616	0.20697
3.42205	25.91	1602	0.21381
3.42925	25.73	1588	0.22029
3.43645	25.55	1575	0.22635
3.44365	25.39	1561	0.23193
3.45085	25.26	1548	0.23696
3.45805	25.15	1534	0.24139
3.46525	25.05	1521	0.24518
3.47245	24.97	1508	0.24829
3.47965	24.9	1495	0.2507
3.48685	24.84	1482	0.25238
3.49405	24.83	1469	0.25333
3.50125	24.86	1456	0.25355
3.50845	24.97	1444	0.25305
3.51565	25.18	1431	0.25184
3.52285	25.52	1419	0.24996
3.53005	25.92	1406	0.24741
3.53725	26.3	1394	0.24424
3.54445	26.52	1382	0.24045
3.55165	26.5	1370	0.23609
3.55885	26.18	1358	0.2312
3.56605	25.6	1347	0.2258
3.57325	24.8	1335	0.21995
3.58045	23.95	1323	0.2137
3.58765	23.26	1312	0.20712
3.59485	22.94	1301	0.20026
3.60205	23.12	1289	0.19319
3.60925	23.78	1278	0.18598
3.61645	24.8	1267	0.17869
3.62365	25.98	1256	0.17138
3.63085	27.06	1245	0.1641
3.63805	27.8	1235	0.15688
3.64525	28.02	1224	0.14977
3.65245	27.63	1213	0.14279
3.65965	26.68	1203	0.13596
3.66685	25.32	1192	0.12928
3.67405	23.79	1182	0.12278
3.68125	22.3	1172	0.11645
3.68845	21.04	1162	0.1103
3.69565	20.14	1152	0.10434
3.70285	19.67	1142	0.09854
3.71005	19.63	1132	0.09292
3.71725	19.95	1122	0.08747
3.72445	20.55	1112	0.0822
3.73165	21.34	1103	0.07711
3.73885	22.22	1093	0.07221
3.74605	23.14	1084	0.06752
3.75325	24.07	1074	0.06305
3.76045	24.98	1065	0.05881
3.76765	25.85	1056	0.05481
3.77485	26.68	1047	0.05105
3.78205	27.44	1038	0.04752
3.78925	28.11	1029	0.04423
3.79645	28.67	1020	0.04115
3.80365	29.09	1011	0.03827
3.81085	29.37	1002	0.03559
3.81805	29.49	993	0.03309
3.82525	29.47	985	0.03076
3.83245	29.34	976	0.0286
3.83965	29.11	968	0.0266
3.84685	28.83	959	0.02477
3.85405	28.53	951	0.02307
3.86125	28.22	943	0.02149
3.86845	27.94	935	0.02001
3.87565	27.68	927	0.01861
3.88285	27.45	919	0.01727
3.89005	27.27	911	0.01599
3.89725	27.15	903	0.01479
3.90445	27.1	895	0.01369
3.91165	27.13	887	0.01273
3.91885	27.25	880	0.01196
3.92605	27.46	872	0.01141
3.93325	27.77	864	0.01107
3.94045	28.18	857	0.01093
3.94765	28.65	850	0.01096
3.95485	29.15	842	0.0111
3.96205	29.63	835	0.0113
3.96925	30.03	828	0.0115
3.97645	30.26	821	0.01167
3.98365	30.28	813	0.0118
3.99085	30.04	806	0.0119
3.99805	29.51	799	0.01201
4.00525	28.72	792	0.01216
4.01245	27.74	786	0.0124
4.01965	26.67	779	0.01276
4.02685	25.65	772	0.01321
4.03405	24.82	765	0.01374
4.04125	24.31	759	0.01428
4.04845	24.22	752	0.01478
4.05565	24.57	746	0.0152
4.06285	25.35	739	0.0155
4.07005	26.44	733	0.01568
4.07725	27.71	727	0.01576
4.08445	28.97	720	0.01578
4.09165	30.03	714	0.0158
4.09885	30.75	708	0.01587
4.10605	31	702	0.016
4.11325	30.75	696	0.01619
4.12045	29.99	690	0.0164
4.12765	28.81	684	0.01658
4.13485	27.32	678	0.0167
4.14205	25.68	672	0.0167
4.14925	24.05	666	0.01656
4.15645	22.57	660	0.01628
4.16365	21.36	655	0.01589
4.17085	20.49	649	0.01544
4.17805	20.02	643	0.01495
4.18525	19.94	638	0.01446
4.19245	20.2	632	0.01399
4.19965	20.74	627	0.01354
4.20685	21.45	621	0.0131
4.21405	22.27	616	0.01267
4.22125	23.13	611	0.01222
4.22845	23.97	605	0.01174
4.23565	24.76	600	0.01123
4.24285	25.49	595	0.01069
4.25005	26.16	590	0.01014
4.25725	26.77	585	0.00959
4.26445	27.34	580	0.00904
4.27165	27.87	575	0.0085
4.27885	28.35	570	0.00798
4.28605	28.77	565	0.00748
4.29325	29.13	560	0.00698
4.30045	29.4	555	0.00647
4.30765	29.57	550	0.00594
4.31485	29.65	545	0.00539
4.32205	29.64	541	0.00482
4.32925	29.55	536	0.00423
4.33645	29.41	531	0.00363
4.34365	29.25	527	0.00305
4.35085	29.11	522	0.0025
4.35805	29.04	518	0.00202
4.36525	29.06	513	0.00162
4.37245	29.21	509	0.00132
4.37965	29.49	504	0.00113
4.38685	29.92	500	0.00103
4.39405	30.5	496	0.00102
4.40125	31.19	491	0.00106
4.40845	31.97	487	0.00113
4.41565	32.79	483	0.0012
4.42285	33.59	479	0.00124
4.43005	34.31	475	0.00122
4.43725	34.9	470	0.00113
4.44445	35.28	466	0.000978739
4.45165	35.42	462	0.000762382
4.45885	35.31	458	0.000500626
4.46605	34.96	454	0.000208602
4.47325	34.42	450	2.83527e-05
4.48045	33.75	447	0
4.48765	33.04	443	0
4.49485	32.34	439	0
4.50205	31.73	435	0
4.50925	31.24	431	0
4.51645	30.91	428	0
4.52365	30.73	424	0
4.53085	30.68	420	0
4.53805	30.73	417	0
4.54525	30.86	413	0
4.55245	31.02	409	0
4.55965	31.19	406	0
4.56685	31.34
4.57405	31.42
4.58125	31.41
4.58845	31.29
4.59565	31.03
4.60285	30.65
4.61005	30.15
4.61725	29.56
4.62445	28.92
4.63165	28.28
4.63885	27.7
4.64605	27.21
4.65325	26.87
4.66045	26.7
4.66765	26.7
4.67485	26.88
4.68205	27.2
4.68925	27.65
4.69646	28.18
4.70366	28.75
4.71086	29.3
4.71806	29.78
4.72526	30.16
4.73246	30.43
4.73966	30.57
4.74686	30.59
4.75406	30.5
4.76126	30.32
4.76846	30.1
4.77566	29.87
4.78286	29.65
4.79006	29.46
4.79726	29.31
4.80446	29.22
4.81166	29.18
4.81886	29.2
4.82606	29.26
4.83326	29.36
4.84046	29.49
4.84766	29.66
4.85486	29.83
4.86206	30.01
4.86926	30.16
4.87646	30.3
4.88366	30.4
4.89086	30.47
4.89806	30.51
4.90526	30.53
4.91246	30.54
4.91966	30.55
4.92686	30.57
4.93406	30.61
4.94126	30.66
4.94846	30.71
4.95566	30.75
4.96286	30.78
4.97006	30.79
4.97726	30.76
4.98446	30.71
4.99166	30.63
4.99886	30.53
5.00606	30.41
5.01326	30.29
5.02046	30.19
5.02766	30.1
5.03486	30.05
5.04206	30.03
5.04926	30.06
5.05646	30.11
5.06366	30.17
5.07086	30.24
5.07806	30.29
5.08526	30.34
5.09246	30.38
5.09966	30.41
5.10686	30.44
5.11406	30.48
5.12126	30.57
5.12846	30.73
5.13566	30.94
5.14286	31.16
5.15006	31.34
5.15726	31.41
5.16446	31.33
5.17166	31.07
5.17886	30.62
5.18606	30.01
5.19326	29.31
5.20046	28.65
5.20766	28.17
5.21486	27.96
5.22206	28.02
5.22926	28.33
5.23646	28.79
5.24366	29.32
5.25086	29.8
5.25806	30.14
5.26526	30.28
5.27246	30.22
5.27966	30.03
5.28686	29.8
5.29406	29.63
5.30126	29.56
5.30846	29.63
5.31566	29.85
5.32286	30.19
5.33006	30.61
5.33726	31.04
5.34446	31.44
5.35166	31.81
5.35886	32.13
5.36606	32.42
5.37326	32.69
5.38046	32.94
5.38766	33.2
5.39486	33.44
5.40206	33.67
5.40926	33.84
5.41646	33.95
5.42366	33.97
5.43086	33.89
5.43806	33.73
5.44526	33.5
5.45246	33.22
5.45966	32.91
5.46686	32.6
5.47406	32.29
5.48126	32.02
5.48846	31.79
5.49566	31.62
5.50286	31.5
5.51006	31.44
5.51726	31.43
5.52446	31.46
5.53166	31.53
5.53886	31.61
5.54606	31.68
5.55326	31.72
5.56046	31.74
5.56766	31.74
5.57486	31.72
5.58206	31.67
5.58926	31.6
5.59646	31.49
5.60366	31.33
5.61086	31.11
5.61806	30.82
5.62526	30.48
5.63246	30.1
5.63966	29.75
5.64686	29.5
5.65406	29.43
5.66126	29.59
5.66846	30.02
5.67566	30.69
5.68286	31.54
5.69006	32.47
5.69726	33.36
5.70446	34.08
5.71166	34.52
5.71886	34.62
5.72606	34.38
5.73326	33.84
5.74046	33.07
5.74766	32.19
5.75486	31.29
5.76206	30.48
5.76926	29.82
5.77646	29.36
5.78366	29.13
5.79086	29.11
5.79806	29.28
5.80526	29.57
5.81246	29.93
5.81966	30.32
5.82686	30.68
5.83406	30.99
5.84126	31.22
5.84846	31.4
5.85566	31.53
5.86286	31.65
5.87006	31.79
5.87726	31.98
5.88446	32.2
5.89166	32.45
5.89886	32.72
5.90606	32.97
5.91326	33.18
5.92046	33.32
5.92766	33.39
5.93486	33.39
5.94206	33.35
5.94926	33.28
5.95646	33.23
5.96366	33.2
5.97086	33.22
5.97806	33.29
5.98526	33.44
5.99246	33.66
5.99966	33.94
6.00686	34.29
6.01406	34.69
6.02126	35.12
6.02846	35.57
6.03566	35.99
6.04286	36.36
6.05006	36.62
6.05726	36.75
6.06446	36.72
6.07166	36.52
6.07886	36.19
6.08606	35.77
6.09326	35.3
6.10046	34.84
6.10766	34.42
6.11486	34.08
6.12206	33.84
6.12926	33.7
6.13646	33.64
6.14366	33.63
6.15086	33.64
6.15806	33.66
6.16526	33.68
6.17246	33.67
6.17966	33.63
6.18686	33.54
6.19406	33.41
6.20126	33.21
6.20846	32.94
6.21566	32.61
6.22286	32.23
6.23006	31.8
6.23726	31.37
6.24446	30.96
6.25166	30.61
6.25887	30.35
6.26607	30.19
6.27327	30.17
6.28047	30.26
6.28767	30.45
6.29487	30.73
6.30207	31.05
6.30927	31.41
6.31647	31.76
6.32367	32.08
6.33087	32.36
6.33807	32.59
6.34527	32.77
6.35247	32.91
6.35967	33.06
6.36687	33.24
6.37407	33.47
6.38127	33.77
6.38847	34.13
6.39567	34.54
6.40287	34.96
6.41007	35.36
6.41727	35.69
6.42447	35.93
6.43167	36.05
6.43887	36.08
6.44607	36.03
6.45327	35.96
6.46047	35.87
6.46767	35.8
6.47487	35.76
6.48207	35.75
6.48927	35.76
6.49647	35.78
6.50367	35.8
6.51087	35.81
6.51807	35.76
6.52527	35.61
6.53247	35.27
6.53967	34.71
6.54687	33.89
6.55407	32.82
6.56127	31.56
6.56847	30.2
6.57567	28.89
6.58287	27.82
6.59007	27.18
6.59727	27.05
6.60447	27.42
6.61167	28.22
6.61887	29.31
6.62607	30.53
6.63327	31.69
6.64047	32.64
6.64767	33.29
6.65487	33.63
6.66207	33.71
6.66927	33.65
6.67647	33.54
6.68367	33.46
6.69087	33.44
6.69807	33.53
6.70527	33.71
6.71247	33.96
6.71967	34.22
6.72687	34.48
6.73407	34.71
6.74127	34.91
6.74847	35.11
6.75567	35.33
6.76287	35.57
6.77007	35.85
6.77727	36.17
6.78447	36.51
6.79167	36.85
6.79887	37.16
6.80607	37.39
6.81327	37.51
6.82047	37.53
6.82767	37.44
6.83487	37.27
6.84207	37.03
6.84927	36.76
6.85647	36.48
6.86367	36.23
6.87087	36.02
6.87807	35.87
6.88527	35.78
6.89247	35.74
6.89967	35.73
6.90687	35.76
6.91407	35.8
6.92127	35.85
6.92847	35.9
6.93567	35.95
6.94287	35.99
6.95007	36.02
6.95727	36.05
6.96447	36.07
6.97167	36.06
6.97887	36
6.98607	35.89
6.99327	35.7
7.00047	35.43
7.00767	35.09
7.01487	34.72
7.02207	34.36
7.02927	34.08
7.03647	33.92
7.04367	33.91
7.05087	34.09
7.05807	34.47
7.06527	35.03
7.07247	35.74
7.07967	36.53
7.08687	37.35
7.09407	38.13
7.10127	38.79
7.10847	39.18
7.11567	39.21
7.12287	38.81
7.13007	38.01
7.13727	36.86
7.14447	35.46
7.15167	33.99
7.15887	32.66
7.16607	31.69
7.17327	31.26
7.18047	31.38
7.18767	31.96
7.19487	32.85
7.20207	33.86
7.20927	34.83
7.21647	35.57
7.22367	36
7.23087	36.1
7.23807	35.95
7.24527	35.7
7.25247	35.46
7.25967	35.35
7.26687	35.41
7.27407	35.65
7.28127	36.03
7.28847	36.52
7.29567	37.04
7.30287	37.55
7.31007	38.02
7.31727	38.45
7.32447	38.84
7.33167	39.22
7.33887	39.61
7.34607	40
7.35327	40.4
7.36047	40.81
7.36767	41.21
7.37487	41.59
7.38207	41.94
7.38927	42.25
7.39647	42.53
7.40367	42.79
7.41087	43.03
7.41807	43.25
7.42527	43.44
7.43247	43.58
7.43967	43.65
7.44687	43.61
7.45407	43.47
7.46127	43.21
7.46847	42.86
7.47567	42.44
7.48287	41.99
7.49007	41.55
7.49727	41.16
7.50447	40.85
7.51167	40.62
7.51887	40.47
7.52607	40.37
7.53327	40.29
7.54047	40.2
7.54767	40.05
7.55487	39.82
7.56207	39.48
7.56927	39
7.57647	38.41
7.58367	37.72
7.59087	37
7.59807	36.3
7.60527	35.73
7.61247	35.36
7.61967	35.28
7.62687	35.51
7.63407	36.07
7.64127	36.9
7.64847	37.91
7.65567	38.96
7.66287	39.92
7.67007	40.66
7.67727	41.08
7.68447	41.13
7.69167	40.82
7.69887	40.21
7.70607	39.4
7.71327	38.49
7.72047	37.61
7.72767	36.86
7.73487	36.32
7.74207	36.03
7.74927	36.01
7.75647	36.21
7.76367	36.58
7.77087	37.07
7.77807	37.6
7.78527	38.14
7.79247	38.65
7.79967	39.1
7.80687	39.5
7.81407	39.85
7.82128	40.16
7.82848	40.46
7.83568	40.73
7.84288	40.97
7.85008	41.18
7.85728	41.34
7.86448	41.45
7.87168	41.51
7.87888	41.51
7.88608	41.46
7.89328	41.39
7.90048	41.3
7.90768	41.23
7.91488	41.17
7.92208	41.17
7.92928	41.23
7.93648	41.38
7.94368	41.63
7.95088	41.98
7.95808	42.43
7.96528	43
7.97248	43.66
7.97968	44.38
7.98688	45.13
7.99408	45.84
8.00128	46.47
8.00848	46.97
8.01568	47.32
8.02288	47.49
8.03008	47.48
8.03728	47.3
8.04448	47.01
8.05168	46.66
8.05888	46.28
8.06608	45.91
8.07328	45.58
8.08048	45.3
8.08768	45.09
8.09488	44.96
8.10208	44.88
8.10928	44.84
8.11648	44.82
8.12368	44.81
8.13088	44.8
8.13808	44.74
8.14528	44.62
8.15248	44.43
8.15968	44.14
8.16688	43.78
8.17408	43.34
8.18128	42.85
8.18848	42.33
8.19568	41.81
8.20288	41.32
8.21008	40.89
8.21728	40.56
8.22448	40.35
8.23168	40.29
8.23888	40.39
8.24608	40.64
8.25328	41.01
8.26048	41.45
8.26768	41.93
8.27488	42.37
8.28208	42.74
8.28928	42.99
8.29648	43.14
8.30368	43.18
8.31088	43.15
8.31808	43.09
8.32528	43.02
8.33248	42.99
8.33968	42.99
8.34688	43.03
8.35408	43.1
8.36128	43.18
8.36848	43.26
8.37568	43.35
8.38288	43.46
8.39008	43.58
8.39728	43.73
8.40448	43.92
8.41168	44.14
8.41888	44.38
8.42608	44.62
8.43328	44.82
8.44048	44.95
8.44768	45
8.45488	44.95
8.46208	44.82
8.46928	44.62
8.47648	44.39
8.48368	44.15
8.49088	43.95
8.49808	43.81
8.50528	43.74
8.51248	43.75
8.51968	43.83
8.52688	43.97
8.53408	44.15
8.54128	44.33
8.54848	44.51
8.55568	44.67
8.56288	44.79
8.57008	44.86
8.57728	44.9
8.58448	44.9
8.59168	44.87
8.59888	44.83
8.60608	44.79
8.61328	44.76
8.62048	44.75
8.62768	44.77
8.63488	44.82
8.64208	44.88
8.64928	44.96
8.65648	45.04
8.66368	45.13
8.67088	45.22
8.67808	45.3
8.68528	45.38
8.69248	45.45
8.69968	45.53
8.70688	45.59
8.71408	45.65
8.72128	45.7
8.72848	45.75
8.73568	45.81
8.74288	45.89
8.75008	46
8.75728	46.14
8.76448	46.3
8.77168	46.5
8.77888	46.7
8.78608	46.93
8.79328	47.17
8.80048	47.43
8.80768	47.69
8.81488	47.92
8.82208	48.04
8.82928	48.02
8.83648	47.83
8.84368	47.43
8.85088	46.82
8.85808	46.05
8.86528	45.22
8.87248	44.46
8.87968	43.9
8.88688	43.63
8.89408	43.64
8.90128	43.89
8.90848	44.3
8.91568	44.75
8.92288	45.13
8.93008	45.35
8.93728	45.35
8.94448	45.16
8.95168	44.85
8.95888	44.52
8.96608	44.23
8.97328	44.04
8.98048	43.96
8.98768	43.99
8.99488	44.12
9.00208	44.31
9.00928	44.52
9.01648	44.75
9.02368	44.99
9.03088	45.28
9.03808	45.61
9.04528	45.98
9.05248	46.39
9.05968	46.81
9.06688	47.2
9.07408	47.53
9.08128	47.77
9.08848	47.9
9.09568	47.92
9.10288	47.84
9.11008	47.68
9.11728	47.48
9.12448	47.26
9.13168	47.03
9.13888	46.81
9.14608	46.6
9.15328	46.4
9.16048	46.21
9.16768	46.03
9.17488	45.87
9.18208	45.73
9.18928	45.63
9.19648	45.56
9.20368	45.52
9.21088	45.52
9.21808	45.53
9.22528	45.54
9.23248	45.54
9.23968	45.51
9.24688	45.43
9.25408	45.29
9.26128	45.08
9.26848	44.8
9.27568	44.46
9.28288	44.06
9.29008	43.64
9.29728	43.25
9.30448	42.93
9.31168	42.74
9.31888	42.74
9.32608	42.98
9.33328	43.47
9.34048	44.19
9.34768	45.09
9.35488	46.1
9.36208	47.13
9.36928	48.06
9.37648	48.81
9.38369	49.29
9.39089	49.46
9.39809	49.32
9.40529	48.92
9.41249	48.3
9.41969	47.54
9.42689	46.72
9.43409	45.92
9.44129	45.22
9.44849	44.67
9.45569	44.31
9.46289	44.14
9.47009	44.13
9.47729	44.25
9.48449	44.46
9.49169	44.73
9.49889	45.03
9.50609	45.34
9.51329	45.65
9.52049	45.97
9.52769	46.28
9.53489	46.61
9.54209	46.94
9.54929	47.25
9.55649	47.53
9.56369	47.77
9.57089	47.96
9.57809	48.1
9.58529	48.19
9.59249	48.23
9.59969	48.22
9.60689	48.18
9.61409	48.09
9.62129	47.97
9.62849	47.83
9.63569	47.68
9.64289	47.56
9.65009	47.5
9.65729	47.53
9.66449	47.69
9.67169	48.02
9.67889	48.51
9.68609	49.15
9.69329	49.91
9.70049	50.73
9.70769	51.54
9.71489	52.26
9.72209	52.83
9.72929	53.19
9.73649	53.32
9.74369	53.22
9.75089	52.97
9.75809	52.63
9.76529	52.29
9.77249	52.01
9.77969	51.85
9.78689	51.81
9.79409	51.9
9.80129	52.06
9.80849	52.24
9.81569	52.36
9.82289	52.4
9.83009	52.32
9.83729	52.14
9.84449	51.87
9.85169	51.53
9.85889	51.12
9.86609	50.69
9.87329	50.24
9.88049	49.78
9.88769	49.32
9.89489	48.86
9.90209	48.42
9.90929	48.02
9.91649	47.69
9.92369	47.43
9.93089	47.28
9.93809	47.25
9.94529	47.34
9.95249	47.53
9.95969	47.75
9.96689	47.92
9.97409	47.97
9.98129	47.83
9.98849	47.46
9.99569	46.87
10.0029	46.1
10.0101	45.24
10.0173	44.44
10.0245	43.87
10.0317	43.65
10.0389	43.82
10.0461	44.35
10.0533	45.12
10.0605	46.04
10.0677	46.96
10.0749	47.74
10.0821	48.28
10.0893	48.56
10.0965	48.6
10.1037	48.5
10.1109	48.33
10.1181	48.18
10.1253	48.1
10.1325	48.09
10.1397	48.17
10.1469	48.32
10.1541	48.5
10.1613	48.69
10.1685	48.86
10.1757	49.03
10.1829	49.2
10.1901	49.37
10.1973	49.54
10.2045	49.73
10.2117	49.92
10.2189	50.1
10.2261	50.28
10.2333	50.43
10.2405	50.55
10.2477	50.63
10.2549	50.65
10.2621	50.64
10.2693	50.57
10.2765	50.47
10.2837	50.34
10.2909	50.19
10.2981	50.02
10.3053	49.85
10.3125	49.7
10.3197	49.58
10.3269	49.47
10.3341	49.39
10.3413	49.32
10.3485	49.26
10.3557	49.23
10.3629	49.22
10.3701	49.22
10.3773	49.23
10.3845	49.25
10.3917	49.3
10.3989	49.36
10.4061	49.41
10.4133	49.41
10.4205	49.36
10.4277	49.25
10.4349	49.05
10.4421	48.79
10.4493	48.46
10.4565	48.13
10.4637	47.84
10.4709	47.67
10.4781	47.66
10.4853	47.86
10.4925	48.25
10.4997	48.81
10.5069	49.47
10.5141	50.15
10.5213	50.75
10.5285	51.19
10.5357	51.4
10.5429	51.37
10.5501	51.09
10.5573	50.63
10.5645	50.04
10.5717	49.43
10.5789	48.85
10.5861	48.36
10.5933	48.01
10.6005	47.82
10.6077	47.78
10.6149	47.88
10.6221	48.09
10.6293	48.37
10.6365	48.66
10.6437	48.93
10.6509	49.17
10.6581	49.37
10.6653	49.55
10.6725	49.72
10.6797	49.94
10.6869	50.25
10.6941	50.68
10.7013	51.23
10.7085	51.82
10.7157	52.34
10.7229	52.69
10.7301	52.81
10.7373	52.66
10.7445	52.26
10.7517	51.65
10.7589	50.97
10.7661	50.38
10.7733	50.02
10.7805	49.93
10.7877	50.09
10.7949	50.43
10.8021	50.86
10.8093	51.29
10.8165	51.64
10.8237	51.86
10.8309	51.99
10.8381	52.1
10.8453	52.27
10.8525	52.57
10.8597	53
10.8669	53.55
10.8741	54.17
10.8813	54.77
10.8885	55.27
10.8957	55.59
10.9029	55.71
10.9101	55.64
10.9173	55.44
10.9245	55.16
10.9317	54.87
10.9389	54.64
10.9461	54.52
10.9533	54.52
10.9605	54.64
10.9677	54.83
10.9749	55.04
10.9821	55.22
10.9893	55.34
10.9965	55.35
11.0037	55.23
11.0109	54.98
11.0181	54.6
11.0253	54.1
11.0325	53.52
11.0397	52.9
11.0469	52.28
11.0541	51.69
11.0613	51.16
11.0685	50.73
11.0757	50.43
11.0829	50.27
11.0901	50.26
11.0973	50.38
11.1045	50.6
11.1117	50.89
11.1189	51.23
11.1261	51.57
11.1333	51.87
11.1405	52.1
11.1477	52.21
11.1549	52.17
11.1621	51.99
11.1693	51.65
11.1765	51.2
11.1837	50.67
11.1909	50.13
11.1981	49.66
11.2053	49.36
11.2125	49.33
11.2197	49.63
11.2269	50.25
11.2341	51.18
11.2413	52.3
11.2485	53.52
11.2557	54.66
11.2629	55.58
11.2701	56.14
11.2773	56.27
11.2845	55.95
11.2917	55.25
11.2989	54.25
11.3061	53.09
11.3133	51.92
11.3205	50.87
11.3277	50.04
11.3349	49.51
11.3421	49.28
11.3493	49.35
11.3565	49.67
11.3637	50.16
11.3709	50.74
11.3781	51.34
11.3853	51.9
11.3925	52.38
11.3997	52.79
11.4069	53.11
11.4141	53.36
11.4213	53.58
11.4285	53.78
11.4357	53.97
11.4429	54.14
11.4501	54.29
11.4573	54.4
11.4645	54.48
11.4717	54.51
11.4789	54.49
11.4861	54.42
11.4933	54.33
11.5005	54.24
11.5077	54.16
11.5149	54.11
11.5221	54.1
11.5293	54.16
11.5365	54.32
11.5437	54.6
11.5509	54.99
11.5581	55.51
11.5653	56.16
11.5725	56.91
11.5797	57.73
11.5869	58.55
11.5941	59.33
11.6013	60
11.6085	60.51
11.6157	60.83
11.6229	60.92
11.6301	60.79
11.6373	60.46
11.6445	59.99
11.6517	59.43
11.6589	58.85
11.6661	58.29
11.6733	57.78
11.6805	57.37
11.6877	57.05
11.6949	56.81
11.7021	56.64
11.7093	56.51
11.7165	56.41
11.7237	56.32
11.7309	56.23
11.7381	56.13
11.7453	56.01
11.7525	55.88
11.7597	55.73
11.7669	55.55
11.7741	55.34
11.7813	55.09
11.7885	54.81
11.7957	54.51
11.8029	54.22
11.8101	53.96
11.8173	53.75
11.8245	53.63
11.8317	53.63
11.8389	53.75
11.8461	53.99
11.8533	54.32
11.8605	54.72
11.8677	55.13
11.8749	55.53
11.8821	55.88
11.8893	56.15
11.8965	56.33
11.9037	56.45
11.9109	56.54
11.9181	56.61
11.9253	56.69
11.9325	56.8
11.9397	56.94
11.9469	57.1
11.9541	57.28
11.9613	57.46
11.9685	57.62
11.9757	57.76
11.9829	57.89
11.9901	58
11.9973	58.1
12.0045	58.19
12.0117	58.26
12.0189	58.33
12.0261	58.39
12.0333	58.44
12.0405	58.47
12.0477	58.49
12.0549	58.46
12.0621	58.34
12.0693	58.06
12.0765	57.58
12.0837	56.89
12.0909	56.03
12.0981	55.04
12.1053	54.01
12.1125	53.07
12.1197	52.39
12.1269	52.08
12.1341	52.16
12.1413	52.61
12.1485	53.3
12.1557	54.13
12.1629	54.95
12.1701	55.63
12.1773	56.08
12.1845	56.28
12.1917	56.26
12.1989	56.13
12.2061	55.98
12.2133	55.89
12.2205	55.92
12.2277	56.1
12.2349	56.4
12.2421	56.81
12.2493	57.26
12.2565	57.7
12.2637	58.12
12.2709	58.48
12.2781	58.79
12.2853	59.06
12.2925	59.32
12.2997	59.58
12.3069	59.83
12.3141	60.06
12.3213	60.27
12.3285	60.44
12.3357	60.57
12.3429	60.66
12.3501	60.7
12.3573	60.72
12.3645	60.73
12.3717	60.78
12.3789	60.85
12.3861	60.96
12.3933	61.09
12.4005	61.23
12.4077	61.35
12.4149	61.44
12.4221	61.47
12.4293	61.43
12.4365	61.33
12.4437	61.18
12.4509	60.99
12.4581	60.79
12.4653	60.59
12.4725	60.42
12.4797	60.28
12.4869	60.17
12.4941	60.09
12.5013	60.01
12.5085	59.92
12.5157	59.79
12.5229	59.62
12.5301	59.39
12.5373	59.11
12.5445	58.81
12.5517	58.55
12.5589	58.37
12.5661	58.33
12.5733	58.48
12.5805	58.85
12.5877	59.44
12.5949	60.21
12.6021	61.09
12.6093	61.98
12.6165	62.78
12.6237	63.4
12.6309	63.75
12.6381	63.81
12.6453	63.58
12.6525	63.08
12.6597	62.4
12.6669	61.61
12.6741	60.81
12.6813	60.09
12.6885	59.5
12.6957	59.1
12.7029	58.88
12.7101	58.84
12.7173	58.95
12.7245	59.16
12.7317	59.44
12.7389	59.74
12.7461	60.06
12.7533	60.36
12.7605	60.65
12.7677	60.92
12.7749	61.17
12.7821	61.39
12.7893	61.59
12.7965	61.74
12.8037	61.86
12.8109	61.93
12.8181	61.96
12.8253	61.95
12.8325	61.92
12.8397	61.88
12.8469	61.84
12.8541	61.79
12.8613	61.73
12.8685	61.67
12.8757	61.59
12.8829	61.52
12.8901	61.46
12.8973	61.44
12.9045	61.49
12.9117	61.65
12.9189	61.93
12.9261	62.36
12.9333	62.92
12.9405	63.58
12.9477	64.3
12.9549	65.01
12.9621	65.65
12.9693	66.14
12.9765	66.4
12.9837	66.35
12.9909	65.93
12.9981	65.14
13.0053	64.01
13.0125	62.61
13.0197	61.05
13.0269	59.48
13.0341	58.04
13.0413	56.92
13.0485	56.25
13.0557	56.06
13.0629	56.31
13.0701	56.9
13.0773	57.69
13.0845	58.53
13.0917	59.3
13.0989	59.86
13.1061	60.15
13.1133	60.19
13.1205	60.04
13.1277	59.78
13.1349	59.49
13.1421	59.23
13.1493	59.04
13.1565	58.95
13.1637	58.95
13.1709	59.04
13.1781	59.2
13.1853	59.42
13.1925	59.67
13.1997	59.98
13.2069	60.33
13.2141	60.72
13.2213	61.14
13.2285	61.56
13.2357	61.97
13.2429	62.34
13.2501	62.63
13.2573	62.84
13.2645	62.95
13.2717	62.96
13.2789	62.88
13.2861	62.74
13.2933	62.56
13.3005	62.36
13.3077	62.17
13.3149	61.98
13.3221	61.8
13.3293	61.62
13.3365	61.44
13.3437	61.25
13.3509	61.07
13.3581	60.92
13.3653	60.8
13.3725	60.76
13.3797	60.8
13.3869	60.93
13.3941	61.12
13.4013	61.37
13.4085	61.61
13.4157	61.8
13.4229	61.91
13.4301	61.87
13.4373	61.68
13.4445	61.34
13.4517	60.87
13.4589	60.29
13.4661	59.67
13.4733	59.06
13.4805	58.54
13.4877	58.19
13.4949	58.05
13.5021	58.17
13.5093	58.57
13.5165	59.2
13.5237	60
13.5309	60.89
13.5381	61.76
13.5453	62.48
13.5525	62.96
13.5597	63.14
13.5669	62.99
13.5741	62.54
13.5813	61.87
13.5885	61.06
13.5957	60.22
13.6029	59.45
13.6101	58.83
13.6173	58.41
13.6245	58.22
13.6317	58.25
13.6389	58.47
13.6461	58.82
13.6533	59.25
13.6605	59.71
13.6677	60.15
13.6749	60.56
13.6821	60.93
13.6893	61.24
13.6965	61.52
13.7037	61.77
13.7109	62.02
13.7181	62.28
13.7253	62.54
13.7325	62.81
13.7397	63.08
13.7469	63.34
13.7541	63.58
13.7613	63.79
13.7685	63.96
13.7757	64.07
13.7829	64.12
13.7901	64.13
13.7973	64.1
13.8045	64.05
13.8117	64
13.8189	63.99
13.8261	64.03
13.8333	64.16
13.8405	64.39
13.8477	64.72
13.8549	65.16
13.8621	65.68
13.8693	66.23
13.8765	66.77
13.8837	67.25
13.8909	67.61
13.8981	67.82
13.9053	67.83
13.9125	67.65
13.9197	67.3
13.9269	66.83
13.9341	66.3
13.9413	65.78
13.9485	65.3
13.9557	64.91
13.9629	64.65
13.9701	64.51
13.9773	64.47
13.9845	64.53
13.9917	64.64
13.9989	64.8
14.0061	64.96
14.0133	65.11
14.0205	65.22
14.0277	65.29
14.0349	65.3
14.0421	65.25
14.0493	65.13
14.0565	64.96
14.0637	64.74
14.0709	64.51
14.0781	64.29
14.0853	64.1
14.0925	63.98
14.0997	63.94
14.1069	64
14.1141	64.15
14.1213	64.41
14.1285	64.76
14.1357	65.18
14.1429	65.65
14.1501	66.15
14.1573	66.66
14.1645	67.16
14.1717	67.64
14.1789	68.09
14.1861	68.52
14.1933	68.93
14.2005	69.35
14.2077	69.78
14.2149	70.23
14.2221	70.71
14.2293	71.22
14.2365	71.77
14.2437	72.34
14.2509	72.94
14.2581	73.56
14.2653	74.19
14.2725	74.83
14.2797	75.5
14.2869	76.2
14.2941	76.96
14.3013	77.77
14.3085	78.66
14.3157	79.64
14.3229	80.71
14.3301	81.86
14.3373	83.07
14.3445	84.33
14.3517	85.61
14.3589	86.91
14.3661	88.24
14.3733	89.62
14.3805	91.09
14.3877	92.67
[truncated: 1,473 more rows]

## Sheet: Supplementary Fig. 5
LowTNI		HighTNI
Temperature (°C)	Heat Flow (Normalized) (W/g)	Temperature (°C)	Heat Flow (Normalized) (W/g)
-83.4144	-0.0518	-80.4589	-0.05086
-83.4087	-0.0361	-80.5237	-0.05006
-83.4027	-0.036	-80.5882	-0.04944
-83.3973	-0.0359	-80.6526	-0.04967
-83.392	-0.0358	-80.7165	-0.05027
-83.3866	-0.0356	-80.7797	-0.05095
-83.3808	-0.0356	-80.8428	-0.05052
-83.3744	-0.0354	-80.906	-0.04966
-83.3674	-0.0353	-80.969	-0.04885
-83.3593	-0.0353	-81.0315	-0.04868
-83.3499	-0.0351	-81.0937	-0.04856
-83.3392	-0.035	-81.1558	-0.04853
-83.3273	-0.035	-81.2176	-0.04856
-83.3138	-0.0349	-81.279	-0.04908
-83.2986	-0.0349	-81.3403	-0.04891
-83.2819	-0.0349	-81.401	-0.04868
-83.2639	-0.0349	-81.462	-0.04775
-83.2444	-0.0349	-81.5225	-0.04809
-83.2234	-0.0349	-81.5827	-0.04854
-83.2011	-0.035	-81.6423	-0.04931
-83.1775	-0.0349	-81.7018	-0.04895
-83.1527	-0.0349	-81.7615	-0.04829
-83.127	-0.0349	-81.8207	-0.04785
-83.1003	-0.0348	-81.8797	-0.04783
-83.0727	-0.0348	-81.9385	-0.04792
-83.0444	-0.0347	-81.9969	-0.04743
-83.0153	-0.0346	-82.0551	-0.04694
-82.9856	-0.0346	-82.1135	-0.04647
-82.9553	-0.0345	-82.1712	-0.04657
-82.9244	-0.0344	-82.2286	-0.04677
-82.8928	-0.0343	-82.2857	-0.04692
-82.8678	-0.0341	-82.3425	-0.04689
-82.8422	-0.034	-82.3994	-0.04687
-82.8161	-0.0338	-82.4559	-0.04694
-82.7896	-0.0337	-82.512	-0.04717
-82.7625	-0.0335	-82.5681	-0.04702
-82.7348	-0.0333	-82.6237	-0.04727
-82.7067	-0.0332	-82.6792	-0.04712
-82.678	-0.033	-82.7343	-0.04738
-82.6487	-0.0329	-82.7894	-0.047
-82.6187	-0.0327	-82.8441	-0.04699
-82.5884	-0.0326	-82.8985	-0.04673
-82.5575	-0.0324	-82.9527	-0.04682
-82.526	-0.0323	-83.0069	-0.04676
-82.4939	-0.0321	-83.0605	-0.04668
-82.4615	-0.032	-83.114	-0.04625
-82.4286	-0.0319	-83.1675	-0.04584
-82.3953	-0.0317	-83.2208	-0.04583
-82.3615	-0.0316	-83.2737	-0.04622
-82.3272	-0.0315	-83.3263	-0.04654
-82.2926	-0.0314	-83.3785	-0.04636
-82.2576	-0.0313	-83.4308	-0.04568
-82.2223	-0.0312	-83.4829	-0.04514
-82.1866	-0.0311	-83.5349	-0.04491
-82.1505	-0.031	-83.5864	-0.04515
-82.1141	-0.0309	-83.6379	-0.04545
-82.0776	-0.0308	-83.6891	-0.04574
-82.0407	-0.0307	-83.74	-0.04578
-82.0036	-0.0306	-83.7908	-0.04595
-81.9663	-0.0305	-83.8415	-0.0455
-81.9288	-0.0304	-83.8917	-0.04526
-81.8912	-0.0303	-83.9425	-0.0444
-81.8534	-0.0303	-83.9924	-0.04459
-81.8156	-0.0302	-84.0422	-0.04435
-81.7779	-0.0301	-84.0919	-0.04441
-81.7396	-0.0301	-84.1413	-0.04383
-81.7012	-0.03	-84.1905	-0.044
-81.6628	-0.03	-84.2396	-0.0442
-81.6243	-0.03	-84.288	-0.04456
-81.5858	-0.0299	-84.3367	-0.04382
-81.5472	-0.0299	-84.3851	-0.04325
-81.5086	-0.0299	-84.4336	-0.04298
-81.4699	-0.0299	-84.4814	-0.04392
-81.4311	-0.0299	-84.5288	-0.04492
-81.3922	-0.0299	-84.5755	-0.04555
-81.3534	-0.0299	-84.6212	-0.04537
-81.3145	-0.0299	-84.6659	-0.04511
-81.2756	-0.0299	-84.7096	-0.04458
-81.2366	-0.0299	-84.7512	-0.04435
-81.1976	-0.03	-84.7914	-0.04375
-81.1586	-0.03	-84.8295	-0.04335
-81.1195	-0.03	-84.8656	-0.04249
-81.0803	-0.03	-84.8995	-0.04093
-81.0412	-0.03	-84.9312	-0.03924
-81.002	-0.03	-84.9609	-0.03736
-80.9629	-0.03	-84.9871	-0.03687
-80.9237	-0.03	-85.0109	-0.03632
-80.8845	-0.03	-85.0314	-0.03597
-80.8453	-0.03	-85.0486	-0.03439
-80.8061	-0.03	-85.0636	-0.0326
-80.767	-0.03	-85.0751	-0.03113
-80.7278	-0.03	-85.0835	-0.03044
-80.6886	-0.03	-85.0896	-0.02985
-80.6494	-0.03	-85.093	-0.02884
-80.6103	-0.0301	-85.0937	-0.02799
-80.5711	-0.0301	-85.0927	-0.02712
-80.532	-0.0301	-85.0892	-0.02713
-80.4929	-0.0301	-85.0839	-0.02669
-80.4537	-0.0301	-85.0763	-0.02652
-80.4145	-0.0301	-85.0671	-0.02583
-80.3754	-0.0302	-85.0563	-0.02515
-80.3362	-0.0302	-85.0436	-0.02475
-80.297	-0.0302	-85.03	-0.024
-80.2578	-0.0302	-85.0144	-0.02363
-80.2186	-0.0302	-84.9979	-0.02302
-80.1795	-0.0302	-84.9801	-0.02309
-80.1403	-0.0302	-84.9605	-0.02299
-80.1011	-0.0301	-84.9402	-0.02273
-80.0619	-0.0301	-84.919	-0.02195
-80.0227	-0.0301	-84.8967	-0.02169
-79.9835	-0.0301	-84.8735	-0.02151
-79.9443	-0.0301	-84.8491	-0.02174
-79.9052	-0.03	-84.8243	-0.02138
-79.8662	-0.03	-84.7984	-0.02127
-79.8271	-0.03	-84.7718	-0.02109
-79.7881	-0.03	-84.7446	-0.02124
-79.749	-0.03	-84.7166	-0.02164
-79.71	-0.03	-84.688	-0.02283
-79.671	-0.03	-84.6587	-0.02406
-79.632	-0.03	-84.6284	-0.0244
-79.593	-0.03	-84.5982	-0.02339
-79.554	-0.03	-84.568	-0.02211
-79.5149	-0.03	-84.5369	-0.02186
-79.4759	-0.03	-84.5058	-0.02187
-79.4369	-0.03	-84.4741	-0.02188
-79.3979	-0.03	-84.4421	-0.02155
-79.3589	-0.03	-84.4101	-0.02146
-79.32	-0.03	-84.3774	-0.02145
-79.281	-0.03	-84.3449	-0.02081
-79.2421	-0.0299	-84.3122	-0.02052
-79.2031	-0.0299	-84.2794	-0.02042
-79.1642	-0.0299	-84.246	-0.02103
-79.1252	-0.0299	-84.2128	-0.02104
-79.0861	-0.0299	-84.1797	-0.02081
-79.047	-0.0298	-84.1465	-0.02035
-79.0081	-0.0298	-84.1135	-0.02033
-78.9691	-0.0298	-84.0802	-0.02084
-78.9301	-0.0297	-84.0467	-0.02143
-78.8913	-0.0297	-84.0129	-0.0216
-78.8526	-0.0297	-83.9799	-0.02098
-78.8137	-0.0297	-83.9468	-0.02058
-78.7748	-0.0297	-83.9138	-0.02042
-78.7358	-0.0297	-83.8814	-0.02052
-78.6968	-0.0297	-83.86	-0.02021
-78.6579	-0.0297	-83.6351	-0.02043
-78.619	-0.0296	-83.6301	0.0344
-78.5801	-0.0296	-83.6243	0.03475
-78.5412	-0.0296	-83.6188	0.03517
-78.5022	-0.0295	-83.6133	0.0356
-78.4631	-0.0295	-83.6076	0.03602
-78.4241	-0.0295	-83.6017	0.03638
-78.3852	-0.0295	-83.5953	0.0368
-78.3463	-0.0294	-83.5884	0.03721
-78.3074	-0.0294	-83.5803	0.03755
-78.2685	-0.0293	-83.5707	0.03795
-78.2296	-0.0293	-83.5597	0.03833
-78.1908	-0.0292	-83.5472	0.0387
-78.1519	-0.0292	-83.5331	0.03905
-78.1131	-0.0291	-83.5177	0.03933
-78.0743	-0.0291	-83.5006	0.03963
-78.0355	-0.0291	-83.4824	0.03992
-77.9968	-0.0291	-83.4628	0.04013
-77.958	-0.0291	-83.4417	0.04038
-77.9193	-0.0291	-83.4192	0.04061
-77.8805	-0.0291	-83.3956	0.04083
-77.8416	-0.0291	-83.371	0.04105
-77.8027	-0.0291	-83.3454	0.04122
-77.7638	-0.0291	-83.3188	0.04142
-77.7249	-0.029	-83.2915	0.0416
-77.6861	-0.029	-83.2634	0.04178
-77.6474	-0.029	-83.2344	0.04192
-77.6087	-0.029	-83.2048	0.04208
-77.5699	-0.0289	-83.1747	0.04224
-77.5311	-0.0289	-83.1439	0.04238
-77.4924	-0.0289	-83.1123	0.04254
-77.4536	-0.0289	-83.0877	0.0427
-77.4148	-0.0288	-83.0626	0.04284
-77.376	-0.0288	-83.0368	0.04298
-77.3372	-0.0288	-83.0107	0.04311
-77.2985	-0.0288	-82.9839	0.04325
-77.2597	-0.0288	-82.9563	0.04339
-77.221	-0.0288	-82.9281	0.0435
-77.1823	-0.0288	-82.8997	0.04362
-77.1436	-0.0288	-82.8708	0.04374
-77.1048	-0.0288	-82.8412	0.04386
-77.0661	-0.0288	-82.8111	0.04396
-77.0273	-0.0287	-82.7804	0.04404
-76.9887	-0.0287	-82.7493	0.04413
-76.95	-0.0287	-82.7175	0.04423
-76.9113	-0.0286	-82.6852	0.04432
-76.8726	-0.0286	-82.6525	0.04439
-76.8339	-0.0286	-82.6192	0.04448
-76.7951	-0.0286	-82.5854	0.04456
-76.7565	-0.0287	-82.5513	0.04463
-76.7179	-0.0287	-82.5167	0.04471
-76.6793	-0.0288	-82.4819	0.04478
-76.6407	-0.0288	-82.4467	0.04485
-76.6021	-0.0288	-82.4112	0.04491
-76.5635	-0.0288	-82.3753	0.04495
-76.5247	-0.0288	-82.3391	0.04501
-76.486	-0.0288	-82.3026	0.04505
-76.4473	-0.0288	-82.266	0.04509
-76.4086	-0.0287	-82.229	0.04515
-76.37	-0.0286	-82.1917	0.0452
-76.3314	-0.0286	-82.1542	0.04524
-76.2927	-0.0285	-82.1166	0.04529
-76.2541	-0.0285	-82.0789	0.04532
-76.2154	-0.0284	-82.041	0.04536
-76.1768	-0.0283	-82.0031	0.0454
-76.1381	-0.0282	-81.9649	0.04543
-76.0995	-0.0282	-81.9266	0.04544
-76.0609	-0.0281	-81.8883	0.04547
-76.0223	-0.0281	-81.8499	0.0455
-75.9836	-0.028	-81.8114	0.04551
-75.945	-0.028	-81.7728	0.04554
-75.9064	-0.028	-81.7341	0.04557
-75.8678	-0.028	-81.6952	0.04561
-75.8292	-0.0279	-81.6562	0.04565
-75.7906	-0.0279	-81.6173	0.04567
-75.752	-0.0279	-81.5783	0.0457
-75.7135	-0.0279	-81.5393	0.04574
-75.675	-0.0278	-81.5003	0.04576
-75.6364	-0.0278	-81.4612	0.04579
-75.5978	-0.0278	-81.422	0.04582
-75.5593	-0.0277	-81.3829	0.04586
-75.5207	-0.0277	-81.3437	0.04589
-75.4822	-0.0277	-81.3046	0.04591
-75.4436	-0.0277	-81.2653	0.04594
-75.4051	-0.0277	-81.2261	0.04597
-75.3666	-0.0277	-81.1869	0.046
-75.328	-0.0277	-81.1477	0.04602
-75.2894	-0.0277	-81.1084	0.04605
-75.251	-0.0277	-81.0691	0.04608
-75.2126	-0.0277	-81.0298	0.04609
-75.174	-0.0277	-80.9905	0.04613
-75.1356	-0.0276	-80.9513	0.04616
-75.0971	-0.0276	-80.912	0.0462
-75.0587	-0.0276	-80.8727	0.04624
-75.0203	-0.0276	-80.8334	0.04625
-74.9818	-0.0276	-80.7941	0.04628
-74.9434	-0.0276	-80.7549	0.04631
-74.9049	-0.0276	-80.7156	0.04632
-74.8665	-0.0276	-80.6763	0.04634
-74.8281	-0.0276	-80.637	0.04636
-74.7897	-0.0275	-80.5978	0.04638
-74.7511	-0.0274	-80.5585	0.0464
-74.7126	-0.0274	-80.5192	0.04642
-74.6742	-0.0273	-80.4798	0.04645
-74.6358	-0.0272	-80.4403	0.0465
-74.5974	-0.0271	-80.4009	0.04654
-74.559	-0.027	-80.3615	0.04658
-74.5206	-0.0269	-80.3221	0.04662
-74.4822	-0.0268	-80.2829	0.04666
-74.4439	-0.0267	-80.2436	0.04668
-74.4056	-0.0266	-80.2044	0.0467
-74.3672	-0.0266	-80.1653	0.04671
-74.3288	-0.0265	-80.1261	0.04672
-74.2904	-0.0264	-80.0868	0.04673
-74.252	-0.0264	-80.0477	0.04673
-74.2136	-0.0263	-80.0086	0.04674
-74.1753	-0.0262	-79.9694	0.04676
-74.137	-0.0261	-79.9302	0.04676
-74.0986	-0.0261	-79.8911	0.04678
-74.0603	-0.026	-79.852	0.0468
-74.022	-0.0259	-79.8128	0.04683
-73.9838	-0.0259	-79.7737	0.04685
-73.9456	-0.0258	-79.7346	0.04694
-73.9073	-0.0258	-79.6953	0.04701
-73.869	-0.0258	-79.6562	0.04708
-73.8307	-0.0258	-79.617	0.04715
-73.7924	-0.0257	-79.5777	0.04725
-73.7541	-0.0257	-79.5384	0.04731
-73.7159	-0.0257	-79.4993	0.04738
-73.6777	-0.0257	-79.4601	0.04746
-73.6394	-0.0256	-79.4209	0.04752
-73.6012	-0.0256	-79.3818	0.04758
-73.5631	-0.0256	-79.3427	0.04764
-73.5248	-0.0255	-79.3036	0.0477
-73.4866	-0.0255	-79.2645	0.04776
-73.4485	-0.0254	-79.2254	0.04781
-73.4104	-0.0254	-79.1863	0.04787
-73.3722	-0.0253	-79.1472	0.04792
-73.3341	-0.0253	-79.1081	0.04798
-73.296	-0.0253	-79.0689	0.04803
-73.2579	-0.0254	-79.0298	0.04808
-73.2198	-0.0254	-78.9907	0.04812
-73.1816	-0.0255	-78.9515	0.04816
-73.1434	-0.0255	-78.9124	0.04819
-73.1053	-0.0255	-78.8736	0.04822
-73.0671	-0.0255	-78.8346	0.04825
-73.0289	-0.0254	-78.7955	0.04828
-72.9908	-0.0254	-78.7564	0.04832
-72.9527	-0.0253	-78.7172	0.04836
-72.9146	-0.0252	-78.678	0.0484
-72.8766	-0.0252	-78.6388	0.04846
-72.8385	-0.0252	-78.5996	0.04836
-72.8004	-0.0251	-78.5605	0.04841
-72.7624	-0.0251	-78.5214	0.04845
-72.7243	-0.0251	-78.4822	0.04849
-72.6861	-0.025	-78.4431	0.04853
-72.648	-0.0249	-78.404	0.04857
-72.6099	-0.0249	-78.365	0.04861
-72.5719	-0.0248	-78.3262	0.04865
-72.5338	-0.0247	-78.2872	0.04867
-72.4959	-0.0246	-78.2481	0.04871
-72.4578	-0.0245	-78.209	0.04874
-72.4197	-0.0244	-78.1699	0.04878
-72.3818	-0.0243	-78.1308	0.04881
-72.3438	-0.0242	-78.0918	0.04885
-72.3059	-0.024	-78.0528	0.04889
-72.268	-0.0239	-78.0137	0.04893
-72.2301	-0.0238	-77.9746	0.04896
-72.1922	-0.0236	-77.9356	0.049
-72.1541	-0.0236	-77.8965	0.04904
-72.116	-0.0235	-77.8575	0.04908
-72.078	-0.0234	-77.8184	0.04913
-72.04	-0.0233	-77.7794	0.04919
-72.0021	-0.0232	-77.7403	0.04925
-71.964	-0.0231	-77.7013	0.04931
-71.9261	-0.0231	-77.6622	0.04935
-71.8883	-0.023	-77.6231	0.04941
-71.8504	-0.0229	-77.5841	0.04947
-71.8126	-0.0228	-77.545	0.04953
-71.7747	-0.0228	-77.506	0.04957
-71.7368	-0.0227	-77.467	0.04962
-71.6989	-0.0226	-77.4281	0.04966
-71.6611	-0.0225	-77.3891	0.0497
-71.6232	-0.0223	-77.3502	0.04974
-71.5853	-0.0222	-77.3112	0.04978
-71.5474	-0.0221	-77.2722	0.04981
-71.5096	-0.0219	-77.2332	0.04985
-71.4718	-0.0217	-77.1942	0.04989
-71.434	-0.0215	-77.1553	0.04993
-71.3961	-0.0214	-77.1164	0.04998
-71.3583	-0.0212	-77.0774	0.05002
-71.3205	-0.0211	-77.0385	0.05007
-71.2827	-0.021	-76.9995	0.05012
-71.245	-0.021	-76.9605	0.05001
-71.2074	-0.0211	-76.9216	0.05008
-71.1697	-0.0212	-76.8826	0.05015
-71.1321	-0.0213	-76.8437	0.0502
-71.0943	-0.0213	-76.8047	0.05027
-71.0564	-0.0214	-76.7658	0.05032
-71.0187	-0.0213	-76.7268	0.05037
-70.9809	-0.0213	-76.6879	0.0504
-70.9431	-0.0212	-76.6491	0.05044
-70.9052	-0.0211	-76.6103	0.05048
-70.8675	-0.0209	-76.5714	0.05052
-70.8298	-0.0208	-76.5326	0.05057
-70.792	-0.0206	-76.4937	0.05062
-70.7543	-0.0205	-76.4548	0.05068
-70.7166	-0.0204	-76.4159	0.05074
-70.6789	-0.0202	-76.377	0.0508
-70.6412	-0.0201	-76.3382	0.05085
-70.6036	-0.02	-76.2993	0.0509
-70.566	-0.0199	-76.2605	0.05094
-70.5284	-0.0198	-76.2217	0.05098
-70.4907	-0.0197	-76.1828	0.05102
-70.4531	-0.0196	-76.1439	0.05106
-70.4154	-0.0196	-76.1051	0.0511
-70.3778	-0.0195	-76.0663	0.05115
-70.3402	-0.0195	-76.0275	0.05119
-70.3027	-0.0196	-75.9887	0.05123
-70.2652	-0.0196	-75.95	0.05127
-70.2276	-0.0196	-75.9112	0.05131
-70.1899	-0.0196	-75.8725	0.05136
-70.1522	-0.0195	-75.8337	0.0514
-70.1145	-0.0195	-75.7949	0.05145
-70.0768	-0.0193	-75.7561	0.0515
-70.0392	-0.0192	-75.7173	0.05155
-70.0016	-0.019	-75.6785	0.05161
-69.964	-0.0189	-75.6398	0.05166
-69.9264	-0.0189	-75.601	0.05171
-69.8888	-0.0187	-75.5623	0.05177
-69.8513	-0.0187	-75.5235	0.05183
-69.8137	-0.0185	-75.4848	0.0519
-69.7762	-0.0185	-75.4461	0.05198
-69.7387	-0.0185	-75.4072	0.05207
-69.7012	-0.0184	-75.3684	0.05216
-69.6637	-0.0184	-75.3296	0.05226
-69.6263	-0.0184	-75.2909	0.05235
-69.5888	-0.0184	-75.2522	0.05243
-69.5514	-0.0184	-75.2135	0.05249
-69.5139	-0.0184	-75.1749	0.05254
-69.4766	-0.0184	-75.1363	0.05259
-69.4391	-0.0184	-75.0978	0.05263
-69.4017	-0.0183	-75.0591	0.05267
-69.3642	-0.0183	-75.0204	0.05271
-69.3269	-0.0183	-74.9817	0.05275
-69.2895	-0.0182	-74.943	0.05281
-69.2521	-0.0181	-74.9043	0.05286
-69.2147	-0.0179	-74.8656	0.05291
-69.1773	-0.0178	-74.8269	0.05295
-69.1399	-0.0176	-74.7883	0.05298
-69.1025	-0.0174	-74.7497	0.053
-69.065	-0.0173	-74.7112	0.05301
-69.0276	-0.0171	-74.6726	0.05301
-68.9903	-0.0169	-74.634	0.05302
-68.9529	-0.0167	-74.5954	0.05303
-68.9156	-0.0165	-74.5567	0.05306
-68.8782	-0.0164	-74.5181	0.0531
-68.8409	-0.0162	-74.4795	0.05316
-68.8037	-0.0161	-74.4409	0.05323
-68.7665	-0.0159	-74.4022	0.0533
-68.7292	-0.0159	-74.3636	0.05338
-68.6919	-0.0158	-74.325	0.05346
-68.6546	-0.0158	-74.2865	0.05355
-68.6174	-0.0158	-74.2479	0.05364
-68.5802	-0.0158	-74.2094	0.05372
-68.5431	-0.0157	-74.1708	0.05377
-68.5059	-0.0157	-74.1324	0.05385
-68.4687	-0.0157	-74.0938	0.05393
-68.4315	-0.0156	-74.0553	0.05399
-68.3943	-0.0154	-74.0168	0.05405
-68.3572	-0.0153	-73.9783	0.05411
-68.32	-0.0151	-73.9398	0.05417
-68.2828	-0.0149	-73.9013	0.05425
-68.2456	-0.0147	-73.8628	0.05434
-68.2086	-0.0145	-73.8243	0.05443
-68.1716	-0.0144	-73.7859	0.05452
-68.1344	-0.0142	-73.7474	0.05461
-68.0973	-0.014	-73.7089	0.0547
-68.06	-0.0137	-73.6705	0.05477
-68.0228	-0.0135	-73.6321	0.05482
-67.9858	-0.0133	-73.5937	0.05486
-67.9487	-0.0131	-73.5553	0.0549
-67.9117	-0.0129	-73.5169	0.05495
-67.8747	-0.0128	-73.4784	0.05498
-67.8377	-0.0126	-73.44	0.05501
-67.8007	-0.0125	-73.4016	0.05504
-67.7637	-0.0123	-73.3632	0.05507
-67.7268	-0.0121	-73.3248	0.0551
-67.6898	-0.0119	-73.2865	0.05513
-67.6529	-0.0117	-73.2481	0.05517
-67.6159	-0.0116	-73.2098	0.05521
-67.579	-0.0115	-73.1714	0.05526
-67.542	-0.0114	-73.133	0.05532
-67.5051	-0.0114	-73.0946	0.05539
-67.4681	-0.0114	-73.0563	0.05547
-67.4312	-0.0114	-73.0179	0.05555
-67.3941	-0.0115	-72.9795	0.05564
-67.3573	-0.0115	-72.941	0.05574
-67.3204	-0.0116	-72.9026	0.05583
-67.2835	-0.0118	-72.8643	0.05593
-67.2466	-0.012	-72.8259	0.05605
-67.2097	-0.0122	-72.7876	0.05616
-67.1728	-0.0125	-72.7493	0.05627
-67.1361	-0.0128	-72.7111	0.05635
-67.0993	-0.013	-72.6728	0.05644
-67.0625	-0.013	-72.6347	0.05653
-67.0256	-0.013	-72.5964	0.05661
-66.9887	-0.0127	-72.5582	0.05667
-66.9518	-0.0124	-72.52	0.05673
-66.9149	-0.0121	-72.4818	0.05678
-66.878	-0.0117	-72.4439	0.05683
-66.8411	-0.0113	-72.4056	0.05688
-66.8042	-0.011	-72.3675	0.05693
-66.7673	-0.0108	-72.3293	0.05697
-66.7304	-0.0106	-72.2911	0.05702
-66.6935	-0.0104	-72.2529	0.05708
-66.6566	-0.0102	-72.2148	0.05714
-66.6197	-0.01	-72.1766	0.05719
-66.5829	-0.00983	-72.1385	0.05723
-66.5461	-0.00965	-72.1005	0.05727
-66.5092	-0.00956	-72.0626	0.05731
-66.4724	-0.0096	-72.0246	0.05735
-66.4358	-0.00976	-71.9866	0.05739
-66.3994	-0.01	-71.9484	0.05744
-66.3628	-0.0103	-71.9103	0.0575
-66.3262	-0.0107	-71.8722	0.05757
-66.2894	-0.011	-71.8341	0.05764
-66.2526	-0.0113	-71.796	0.05773
-66.2157	-0.0115	-71.7579	0.05783
-66.1789	-0.0116	-71.7198	0.05792
-66.1421	-0.0116	-71.6818	0.05803
-66.1054	-0.0116	-71.6437	0.05813
-66.0685	-0.0113	-71.6057	0.05825
-66.0318	-0.0112	-71.5676	0.05836
-65.995	-0.011	-71.5296	0.05848
-65.9582	-0.0108	-71.4916	0.0586
-65.9214	-0.0106	-71.4536	0.05872
-65.8847	-0.0105	-71.4157	0.05884
-65.8479	-0.0103	-71.3777	0.05895
-65.8112	-0.0101	-71.3398	0.05904
-65.7745	-0.00976	-71.3019	0.05912
-65.7378	-0.00956	-71.2639	0.05919
-65.701	-0.00935	-71.2259	0.05925
-65.6642	-0.00913	-71.188	0.05931
-65.6274	-0.00895	-71.1501	0.05937
-65.5907	-0.00878	-71.1122	0.05943
-65.5541	-0.00862	-71.0743	0.05949
-65.5174	-0.00855	-71.0365	0.05954
-65.4808	-0.00844	-70.9988	0.05959
-65.4442	-0.00835	-70.9609	0.05964
-65.4076	-0.00828	-70.923	0.05969
-65.371	-0.00822	-70.8851	0.05973
-65.3344	-0.00825	-70.8473	0.05978
-65.2978	-0.00824	-70.8095	0.05984
-65.2612	-0.00822	-70.7717	0.0599
-65.2246	-0.00825	-70.7339	0.05996
-65.188	-0.00822	-70.6961	0.06002
-65.1514	-0.00818	-70.6582	0.06009
-65.1148	-0.00813	-70.6205	0.06016
-65.0782	-0.00805	-70.5827	0.06024
-65.0416	-0.00795	-70.5449	0.06031
-65.005	-0.00782	-70.5071	0.06037
-64.9684	-0.00768	-70.4693	0.06044
-64.9319	-0.00746	-70.4316	0.06049
-64.8953	-0.00727	-70.3939	0.06053
-64.8586	-0.00709	-70.3561	0.06056
-64.8221	-0.00693	-70.3183	0.06058
-64.7855	-0.00679	-70.2807	0.0606
-64.7489	-0.00666	-70.2429	0.06061
-64.7125	-0.00657	-70.2052	0.06062
-64.6759	-0.00648	-70.1675	0.06062
-64.6394	-0.0064	-70.1299	0.06065
-64.6029	-0.0063	-70.0922	0.06069
-64.5664	-0.00617	-70.0546	0.06075
-64.5298	-0.00602	-70.0169	0.06083
-64.4933	-0.00584	-69.9792	0.06091
-64.4568	-0.00567	-69.9416	0.061
-64.4203	-0.00549	-69.9039	0.06108
-64.3839	-0.00534	-69.8663	0.06116
-64.3475	-0.00524	-69.8288	0.06122
-64.311	-0.00514	-69.7912	0.06126
-64.2746	-0.00503	-69.7536	0.0613
-64.2382	-0.00489	-69.7161	0.06134
-64.2017	-0.00475	-69.6784	0.06139
-64.1653	-0.00456	-69.6408	0.06146
-64.129	-0.0044	-69.603	0.06154
-64.0926	-0.00424	-69.5653	0.06163
-64.0562	-0.00411	-69.5276	0.06172
-64.0198	-0.00402	-69.4901	0.06181
-63.9834	-0.00394	-69.4525	0.0619
-63.9471	-0.00386	-69.415	0.06197
-63.9106	-0.00377	-69.3774	0.06203
-63.8742	-0.0037	-69.3398	0.06209
-63.8379	-0.00364	-69.3023	0.06214
-63.8015	-0.00359	-69.2646	0.0622
-63.7652	-0.00353	-69.2271	0.06225
-63.7289	-0.00346	-69.1895	0.0623
-63.6925	-0.00339	-69.152	0.06236
-63.6562	-0.00332	-69.1145	0.06242
-63.6199	-0.00325	-69.077	0.06248
-63.5837	-0.00319	-69.0395	0.06253
-63.5475	-0.00312	-69.0019	0.06259
-63.5113	-0.00305	-68.9644	0.06264
-63.475	-0.00297	-68.927	0.0627
-63.4388	-0.00289	-68.8895	0.06277
-63.4025	-0.00278	-68.852	0.06284
-63.3662	-0.00264	-68.8145	0.06291
-63.3299	-0.00253	-68.777	0.06299
-63.2935	-0.0024	-68.7395	0.06308
-63.2573	-0.00231	-68.7019	0.06319
-63.2212	-0.00226	-68.6644	0.0633
-63.185	-0.00224	-68.6269	0.06341
-63.1489	-0.00225	-68.5894	0.06353
-63.1126	-0.00229	-68.5519	0.06365
-63.0763	-0.00233	-68.5144	0.06376
-63.0402	-0.00237	-68.477	0.06385
-63.004	-0.00238	-68.4396	0.06392
-62.9677	-0.00238	-68.4023	0.06396
-62.9315	-0.00238	-68.3653	0.06398
-62.8953	-0.00238	-68.3281	0.06399
-62.8591	-0.00236	-68.2907	0.064
-62.8228	-0.00234	-68.2533	0.064
-62.7865	-0.00232	-68.2159	0.06401
-62.7502	-0.00232	-68.1786	0.06403
-62.714	-0.00231	-68.1414	0.06408
-62.6778	-0.0023	-68.1042	0.06413
-62.6417	-0.00228	-68.0669	0.06419
-62.6056	-0.00226	-68.0297	0.06425
-62.5694	-0.00225	-67.9923	0.06431
-62.5333	-0.00224	-67.955	0.06437
-62.497	-0.00222	-67.9178	0.06442
-62.461	-0.00218	-67.8806	0.06447
-62.4248	-0.00215	-67.8433	0.06451
-62.3887	-0.00213	-67.8061	0.06455
-62.3526	-0.00212	-67.7689	0.06458
-62.3165	-0.00211	-67.7316	0.06463
-62.2805	-0.00208	-67.6943	0.06468
-62.2443	-0.00203	-67.657	0.06473
-62.2082	-0.00197	-67.6198	0.0648
-62.1721	-0.00188	-67.5826	0.06487
-62.136	-0.00176	-67.5454	0.06495
-62.0999	-0.0016	-67.5083	0.06503
-62.0638	-0.00144	-67.471	0.06511
-62.0278	-0.00127	-67.4338	0.06517
-61.9917	-0.00111	-67.3967	0.06524
-61.9556	-0.000934	-67.3595	0.0653
-61.9195	-0.000757	-67.3224	0.06536
-61.8833	-0.000581	-67.2853	0.06541
-61.8473	-0.000393	-67.2481	0.06547
-61.8112	-0.000179	-67.211	0.06552
-61.7751	5.61e-05	-67.1739	0.06558
-61.739	0.000297	-67.1368	0.06564
-61.7029	0.000529	-67.0997	0.06571
-61.6669	0.000738	-67.0626	0.06578
-61.6309	0.000921	-67.0255	0.06585
-61.595	0.00107	-66.9885	0.06593
-61.559	0.00118	-66.9514	0.06606
-61.5229	0.00127	-66.9143	0.06615
-61.4869	0.00134	-66.8773	0.06625
-61.4509	0.00141	-66.8402	0.06634
-61.415	0.0015	-66.8032	0.06644
-61.379	0.0016	-66.7661	0.06653
-61.343	0.00173	-66.7291	0.0666
-61.307	0.00186	-66.6921	0.06667
-61.2711	0.00201	-66.655	0.06673
-61.2351	0.00217	-66.618	0.0668
-61.1991	0.00232	-66.5809	0.06686
-61.1632	0.00244	-66.544	0.06692
-61.1273	0.00253	-66.507	0.06697
-61.0915	0.00262	-66.4701	0.06702
-61.0556	0.00272	-66.4332	0.06707
-61.0196	0.00284	-66.3963	0.06712
-60.9836	0.00296	-66.3593	0.06717
-60.9477	0.00311	-66.3224	0.06721
-60.9118	0.00327	-66.2855	0.06727
-60.8758	0.00345	-66.2485	0.06733
-60.84	0.00363	-66.2117	0.0674
-60.8041	0.00379	-66.1748	0.06748
-60.7682	0.00393	-66.1378	0.06756
-60.7323	0.00405	-66.1009	0.06765
-60.6965	0.00417	-66.064	0.06773
-60.6606	0.00429	-66.0272	0.06781
-60.6247	0.00443	-65.9903	0.06788
-60.5888	0.00457	-65.9536	0.06796
-60.5528	0.00472	-65.9168	0.06802
-60.5169	0.00492	-65.8799	0.06807
-60.481	0.00507	-65.8431	0.06813
-60.4452	0.00521	-65.8062	0.06818
-60.4094	0.00533	-65.7694	0.06823
-60.3735	0.00543	-65.7326	0.06828
-60.3377	0.00551	-65.6958	0.06834
-60.3019	0.00563	-65.659	0.0684
-60.2661	0.0057	-65.6222	0.06847
-60.2303	0.00575	-65.5854	0.06854
-60.1945	0.00579	-65.5485	0.06861
-60.1586	0.00582	-65.5118	0.06867
-60.1228	0.00584	-65.475	0.06874
-60.0869	0.00584	-65.4383	0.06881
-60.0511	0.00583	-65.4016	0.06888
-60.0153	0.00581	-65.3649	0.06894
-59.9796	0.00581	-65.3282	0.069
-59.9438	0.00581	-65.2916	0.06905
-59.908	0.00581	-65.2549	0.0691
-59.8721	0.00581	-65.2182	0.06915
-59.8364	0.00584	-65.1815	0.0692
-59.8006	0.00589	-65.1448	0.06926
-59.7648	0.00594	-65.1081	0.06931
-59.729	0.00601	-65.0713	0.06938
-59.6932	0.00607	-65.0346	0.06946
-59.6574	0.00613	-64.9978	0.06954
-59.6215	0.00618	-64.961	0.06962
-59.5857	0.00623	-64.9243	0.0697
-59.5499	0.00629	-64.8875	0.06977
-59.5142	0.00637	-64.8509	0.06984
-59.4784	0.00647	-64.8144	0.06992
-59.4426	0.00658	-64.7777	0.07001
-59.4068	0.0067	-64.741	0.07011
-59.3711	0.00684	-64.7043	0.0702
-59.3353	0.00699	-64.6676	0.07029
-59.2995	0.00715	-64.6309	0.07038
-59.2637	0.0073	-64.5943	0.07045
-59.2279	0.00744	-64.5577	0.07051
-59.1921	0.00757	-64.5211	0.07056
-59.1563	0.0077	-64.4845	0.07059
-59.1206	0.00783	-64.4478	0.07062
-59.0849	0.00796	-64.4112	0.07065
-59.0492	0.0081	-64.3747	0.07068
-59.0134	0.00823	-64.3381	0.07072
-58.9778	0.00836	-64.3015	0.07075
-58.9421	0.00851	-64.2649	0.07079
-58.9063	0.00869	-64.2283	0.07083
-58.8706	0.0089	-64.1918	0.07087
-58.8349	0.00913	-64.1553	0.07092
-58.7992	0.0094	-64.1186	0.07098
-58.7635	0.00968	-64.082	0.07104
-58.7277	0.00994	-64.0454	0.0711
-58.6921	0.0102	-64.0088	0.07117
-58.6564	0.0104	-63.9722	0.07124
-58.6208	0.0105	-63.9356	0.07131
-58.5852	0.0106	-63.8992	0.07138
-58.5495	0.0107	-63.8627	0.07146
-58.5138	0.0107	-63.8261	0.07155
-58.4781	0.0107	-63.7897	0.07164
-58.4424	0.0108	-63.7532	0.07173
-58.4066	0.0108	-63.7167	0.07182
-58.371	0.011	-63.6802	0.07191
-58.3354	0.011	-63.6438	0.072
-58.2997	0.011	-63.6073	0.07208
-58.264	0.011	-63.5708	0.07215
-58.2284	0.0109	-63.5344	0.07222
-58.1928	0.0109	-63.4979	0.07229
-58.1572	0.0109	-63.4614	0.07236
-58.1216	0.0109	-63.4249	0.07242
-58.086	0.0109	-63.3885	0.07249
-58.0504	0.0108	-63.352	0.07256
-58.0148	0.0108	-63.3156	0.07263
-57.9792	0.0107	-63.279	0.0727
-57.9437	0.0107	-63.2425	0.07277
-57.9081	0.0107	-63.2061	0.07285
-57.8724	0.0107	-63.1696	0.07291
-57.8368	0.0107	-63.1332	0.07296
-57.8011	0.0108	-63.0969	0.073
-57.7655	0.0107	-63.0606	0.07305
-57.7299	0.0109	-63.0242	0.0731
-57.6942	0.011	-62.9877	0.07316
-57.6585	0.0111	-62.9513	0.07323
-57.6228	0.0113	-62.9147	0.07334
-57.5871	0.0115	-62.8783	0.07346
-57.5514	0.0117	-62.8418	0.07359
-57.5158	0.0119	-62.8054	0.07373
-57.4801	0.012	-62.7689	0.07386
-57.4445	0.0122	-62.7325	0.07399
-57.4089	0.0124	-62.6962	0.07411
-57.3733	0.0125	-62.6598	0.07422
-57.3377	0.0126	-62.6235	0.07432
-57.3022	0.0126	-62.5871	0.07442
-57.2667	0.0127	-62.5507	0.07452
-57.2311	0.0128	-62.5144	0.07462
-57.1956	0.0129	-62.4781	0.07471
-57.1601	0.013	-62.4418	0.07481
-57.1246	0.0132	-62.4055	0.0749
-57.0891	0.0133	-62.3691	0.07499
-57.0535	0.0135	-62.3328	0.07508
-57.018	0.0137	-62.2964	0.07516
-56.9825	0.0139	-62.2601	0.07524
-56.947	0.014	-62.2239	0.0753
-56.9115	0.0142	-62.1877	0.07535
-56.876	0.0144	-62.1515	0.07539
-56.8404	0.0146	-62.1154	0.07544
-56.805	0.0147	-62.0792	0.07548
-56.7695	0.0149	-62.0429	0.07553
-56.734	0.015	-62.0067	0.07558
-56.6985	0.0151	-61.9705	0.07564
-56.663	0.0152	-61.9344	0.0757
-56.6275	0.0154	-61.8981	0.07577
-56.592	0.0156	-61.8619	0.07584
-56.5565	0.0158	-61.8257	0.07591
-56.521	0.0161	-61.7894	0.07599
-56.4857	0.0163	-61.7533	0.07607
-56.4504	0.0164	-61.7171	0.07616
-56.4149	0.0165	-61.6809	0.07624
-56.3795	0.0165	-61.6446	0.07633
-56.3441	0.0165	-61.6084	0.07641
-56.3086	0.0164	-61.5722	0.07649
-56.2732	0.0163	-61.5361	0.07656
-56.2378	0.0163	-61.4999	0.07663
-56.2024	0.0163	-61.4638	0.07672
-56.167	0.0164	-61.4276	0.07679
-56.1315	0.0165	-61.3914	0.07685
-56.0961	0.0167	-61.3552	0.07691
-56.0606	0.017	-61.3191	0.07696
-56.0251	0.0172	-61.283	0.07701
-55.9897	0.0174	-61.2471	0.07706
-55.9543	0.0175	-61.2111	0.07712
-55.9191	0.0174	-61.175	0.07719
-55.8838	0.0173	-61.1389	0.07726
-55.8485	0.0172	-61.1028	0.07734
-55.8132	0.017	-61.0667	0.07741
-55.7779	0.0169	-61.0307	0.07748
-55.7425	0.0169	-60.9946	0.07754
-55.7071	0.0169	-60.9585	0.07759
-55.6717	0.0171	-60.9225	0.07764
-55.6362	0.0173	-60.8864	0.07768
-55.6008	0.0176	-60.8503	0.07773
-55.5654	0.0179	-60.8143	0.07778
-55.5301	0.0182	-60.7783	0.07785
-55.4947	0.0184	-60.7423	0.07792
-55.4596	0.0186	-60.7062	0.078
-55.4244	0.0188	-60.6701	0.07808
-55.389	0.0189	-60.6341	0.07817
-55.3537	0.019	-60.5981	0.07827
-55.3184	0.0192	-60.5621	0.07836
-55.283	0.0194	-60.5261	0.07845
-55.2477	0.0196	-60.49	0.07854
-55.2123	0.0199	-60.4541	0.07862
-55.1769	0.0203	-60.4181	0.07871
-55.1415	0.0206	-60.3822	0.07879
-55.1063	0.0208	-60.3462	0.07888
-55.071	0.0211	-60.3102	0.07897
-55.0358	0.0211	-60.2743	0.07907
-55.0005	0.0212	-60.2383	0.07916
-54.9653	0.0213	-60.2024	0.07923
-54.9301	0.0215	-60.1665	0.07932
-54.8948	0.0215	-60.1307	0.07941
-54.8596	0.0216	-60.0948	0.07948
-54.8244	0.0217	-60.0588	0.07956
-54.7892	0.0218	-60.0229	0.07963
-54.754	0.0219	-59.987	0.0797
-54.7187	0.022	-59.9511	0.07978
-54.6835	0.0222	-59.9153	0.07988
-54.6482	0.0222	-59.8793	0.07997
-54.6129	0.0223	-59.8433	0.08008
-54.5778	0.0223	-59.8074	0.08019
-54.5426	0.0223	-59.7715	0.0803
-54.5074	0.0222	-59.7356	0.08042
-54.4721	0.0222	-59.6998	0.08053
-54.4369	0.0222	-59.6639	0.08064
-54.4016	0.0222	-59.6281	0.08073
-54.3663	0.0223	-59.5923	0.08081
-54.3311	0.0223	-59.5566	0.08089
-54.2957	0.0223	-59.5208	0.08097
-54.2606	0.0223	-59.485	0.08106
-54.2255	0.0222	-59.4491	0.08116
-54.1903	0.0222	-59.4132	0.08126
-54.1552	0.0221	-59.3772	0.08138
-54.12	0.0221	-59.3413	0.08149
-54.0847	0.0221	-59.3055	0.08161
-54.0495	0.0222	-59.2698	0.08171
-54.0142	0.0223	-59.234	0.0818
-53.979	0.0225	-59.1982	0.08188
-53.9437	0.0226	-59.1624	0.08198
-53.9085	0.0228	-59.1266	0.08204
-53.8733	0.023	-59.0909	0.0821
-53.8381	0.0231	-59.0552	0.08217
-53.8028	0.0233	-59.0195	0.08224
-53.7675	0.0235	-58.9837	0.08231
-53.7323	0.0237	-58.9479	0.08238
-53.6971	0.0239	-58.9122	0.08246
-53.6619	0.0241	-58.8765	0.08254
-53.6267	0.0243	-58.8407	0.08262
-53.5915	0.0244	-58.805	0.08269
-53.5564	0.0245	-58.7693	0.08276
-53.5213	0.0246	-58.7336	0.08283
-53.4861	0.0246	-58.698	0.08291
-53.4509	0.0247	-58.6623	0.08299
-53.4157	0.0247	-58.6265	0.0831
-53.3805	0.0247	-58.5907	0.08323
-53.3454	0.0248	-58.555	0.08339
-53.3101	0.0249	-58.5193	0.08354
-53.2749	0.025	-58.4836	0.08365
-53.2398	0.0252	-58.4479	0.08378
-53.2047	0.0254	-58.4123	0.08388
-53.1695	0.0257	-58.3765	0.08396
-53.1344	0.026	-58.3408	0.08402
-53.0993	0.0264	-58.3051	0.08406
-53.0642	0.0267	-58.2693	0.08409
-53.029	0.0271	-58.2336	0.08412
-52.9938	0.0274	-58.1979	0.08419
-52.9586	0.0277	-58.1623	0.08422
-52.9235	0.028	-58.1266	0.08426
-52.8883	0.0283	-58.0909	0.08431
-52.8531	0.0286	-58.0552	0.08436
-52.818	0.029	-58.0195	0.08441
-52.7828	0.0293	-57.9837	0.08445
-52.7477	0.0296	-57.948	0.0845
-52.7126	0.0299	-57.9123	0.08456
-52.6776	0.0301	-57.8766	0.08464
-52.6427	0.0303	-57.8409	0.08473
-52.6076	0.0304	-57.8052	0.08483
-52.5726	0.0305	-57.7694	0.08495
-52.5376	0.0305	-57.7337	0.08509
-52.5025	0.0306	-57.698	0.08524
-52.4675	0.0308	-57.6624	0.08539
-52.4323	0.031	-57.6268	0.08555
-52.3972	0.0313	-57.5911	0.08569
-52.3621	0.0317	-57.5555	0.08582
-52.327	0.032	-57.5198	0.08594
-52.2921	0.0324	-57.4841	0.08604
-52.257	0.0327	-57.4485	0.08613
-52.222	0.033	-57.4129	0.08619
-52.187	0.0333	-57.3773	0.08625
-52.1519	0.0334	-57.3416	0.08629
-52.1169	0.0335	-57.306	0.08631
-52.0819	0.0336	-57.2704	0.0863
-52.0469	0.0337	-57.235	0.08629
-52.0119	0.0338	-57.1996	0.0863
-51.9768	0.0337	-57.164	0.08631
-51.9418	0.0337	-57.1283	0.08635
-51.9068	0.0337	-57.0925	0.08643
-51.8718	0.0337	-57.0566	0.08655
-51.8368	0.0337	-57.0209	0.0867
-51.802	0.0335	-56.9853	0.08688
-51.7671	0.0334	-56.9497	0.08705
-51.732	0.0333	-56.9141	0.0872
-51.6969	0.0333	-56.8785	0.08732
-51.6619	0.0333	-56.8428	0.08742
-51.6269	0.0332	-56.8071	0.08749
-51.592	0.0334	-56.7715	0.08755
-51.5569	0.0335	-56.7359	0.08761
-51.5219	0.0336	-56.7003	0.08767
-51.4868	0.0337	-56.6647	0.08774
-51.4518	0.0338	-56.6291	0.08782
-51.4168	0.0339	-56.5936	0.08791
-51.3817	0.034	-56.558	0.08799
-51.3467	0.0341	-56.5226	0.08806
-51.3116	0.0342	-56.4871	0.08813
-51.2767	0.0342	-56.4516	0.0882
-51.2417	0.0343	-56.4161	0.08827
-51.2067	0.0343	-56.3806	0.08836
-51.1718	0.0343	-56.3451	0.08845
-51.1368	0.0343	-56.3095	0.08854
-51.1019	0.0343	-56.2739	0.08863
-51.067	0.0344	-56.2384	0.08872
-51.0321	0.0346	-56.2028	0.08879
-50.997	0.0348	-56.1673	0.08885
-50.962	0.035	-56.1317	0.0889
-50.9269	0.0353	-56.0961	0.08895
-50.892	0.0355	-56.0605	0.08904
-50.8571	0.0357	-56.025	0.08916
-50.8221	0.036	-55.9895	0.08929
-50.7871	0.0361	-55.9539	0.08942
-50.7521	0.0363	-55.9185	0.08954
-50.7171	0.0364	-55.8831	0.08965
-50.6822	0.0365	-55.8477	0.08975
-50.6473	0.0366	-55.8123	0.08983
-50.6123	0.0367	-55.777	0.0899
-50.5775	0.0368	-55.7415	0.08998
-50.5426	0.0368	-55.706	0.09008
-50.5078	0.0369	-55.6705	0.0902
-50.4729	0.0371	-55.6349	0.09033
-50.438	0.0373	-55.5993	0.09047
-50.4031	0.0377	-55.5638	0.09061
-50.3682	0.0382	-55.5283	0.09076
-50.3332	0.0387	-55.4928	0.09088
-50.2981	0.0392	-55.4574	0.091
-50.2632	0.0397	-55.422	0.0911
-50.2282	0.0402	-55.3868	0.09119
-50.1933	0.0407	-55.3514	0.09129
-50.1583	0.041	-55.316	0.09138
-50.1234	0.0414	-55.2805	0.09145
-50.0885	0.0416	-55.2451	0.09151
-50.0536	0.0418	-55.2098	0.09155
-50.0187	0.0419	-55.1747	0.09161
-49.9839	0.0422	-55.1395	0.09167
-49.9491	0.0421	-55.1041	0.09176
-49.9143	0.0419	-55.0685	0.09186
-49.8796	0.0417	-55.0329	0.09198
-49.8448	0.0415	-54.9975	0.09213
-49.81	0.0413	-54.962	0.0923
-49.7752	0.0412	-54.9266	0.09248
-49.7402	0.0412	-54.8911	0.09264
-49.7053	0.0412	-54.8558	0.09277
-49.6704	0.0414	-54.8206	0.09289
-49.6355	0.0415	-54.7854	0.09302
-49.6006	0.0416	-54.7501	0.09313
-49.5657	0.0417	-54.7147	0.09323
-49.5309	0.0417	-54.6794	0.09331
-49.496	0.0419	-54.6441	0.09339
-49.4609	0.042	-54.6089	0.09347
-49.426	0.0422	-54.5735	0.09354
-49.3911	0.0425	-54.5382	0.09362
-49.3563	0.0427	-54.5029	0.0937
-49.3216	0.043	-54.4676	0.0938
-49.2869	0.0432	-54.4323	0.09391
-49.2521	0.0434	-54.3969	0.09404
-49.2172	0.0436	-54.3615	0.09416
-49.1823	0.0439	-54.3262	0.09427
-49.1474	0.0441	-54.291	0.09438
-49.1126	0.0445	-54.2557	0.09446
-49.0778	0.0447	-54.2204	0.09453
-49.0429	0.0449	-54.1852	0.09459
-49.008	0.0451	-54.1499	0.09463
-48.9732	0.0452	-54.1146	0.0947
-48.9384	0.0453	-54.0793	0.09479
-48.9036	0.0452	-54.044	0.09488
-48.8689	0.045	-54.0087	0.09498
-48.8343	0.045	-53.9734	0.09509
-48.7995	0.0448	-53.9382	0.09521
-48.7647	0.0447	-53.903	0.09535
-48.73	0.0446	-53.8678	0.09549
-48.6951	0.0445	-53.8325	0.09563
-48.6604	0.0446	-53.7971	0.09575
-48.6256	0.0447	-53.7619	0.09586
-48.5907	0.045	-53.7267	0.09593
-48.5557	0.0453	-53.6915	0.09598
-48.5209	0.0457	-53.6563	0.09601
-48.4862	0.046	-53.6212	0.09603
-48.4514	0.0465	-53.5859	0.09606
-48.4166	0.047	-53.5507	0.0961
-48.3817	0.0474	-53.5154	0.09617
-48.3469	0.0477	-53.4802	0.09625
-48.3123	0.0481	-53.4449	0.09635
-48.2777	0.0484	-53.4096	0.09647
-48.243	0.0487	-53.3744	0.09659
-48.2082	0.0488	-53.3391	0.09671
-48.1733	0.0488	-53.304	0.09682
-48.1387	0.0489	-53.2688	0.09694
-48.104	0.0489	-53.2336	0.09706
-48.0693	0.0491	-53.1984	0.09719
-48.0346	0.0492	-53.1632	0.09731
-47.9998	0.0493	-53.1279	0.09744
-47.965	0.0494	-53.0926	0.09757
-47.9303	0.0496	-53.0574	0.09768
-47.8956	0.0498	-53.0222	0.09777
-47.8608	0.05	-52.987	0.09786
-47.8261	0.0501	-52.9517	0.09795
-47.7914	0.0502	-52.9166	0.09803
-47.7566	0.0502	-52.8814	0.09811
-47.7219	0.0503	-52.8462	0.0982
-47.6872	0.0502	-52.811	0.0983
-47.6525	0.05	-52.7758	0.09839
-47.6178	0.0499	-52.7407	0.09849
-47.583	0.0498	-52.7055	0.09857
-47.5483	0.0499	-52.6705	0.09865
-47.5135	0.0502	-52.6354	0.09873
-47.4787	0.0507	-52.6003	0.0988
-47.444	0.0514	-52.5651	0.09886
-47.4093	0.0522	-52.5298	0.09892
-47.3746	0.0531	-52.4945	0.09898
-47.3398	0.054	-52.4593	0.09906
-47.3051	0.0546	-52.4241	0.09914
-47.2705	0.055	-52.3889	0.09924
-47.2359	0.0551	-52.3537	0.09934
-47.2014	0.055	-52.3184	0.09944
-47.1667	0.0548	-52.2833	0.09955
-47.1319	0.0544	-52.2482	0.09966
-47.0972	0.0539	-52.2131	0.09977
-47.0626	0.0535	-52.1781	0.09988
-47.0279	0.0533	-52.143	0.09998
-46.9932	0.0533	-52.1079	0.10007
-46.9584	0.0534	-52.0728	0.10015
-46.9237	0.0536	-52.0378	0.10021
-46.889	0.0539	-52.0027	0.10027
-46.8543	0.0542	-51.9676	0.10032
-46.8196	0.0546	-51.9325	0.10037
-46.785	0.0549	-51.8976	0.10043
-46.7503	0.0551	-51.8625	0.1005
-46.7156	0.0552	-51.8273	0.10057
-46.6809	0.0551	-51.7921	0.10066
-46.6463	0.0549	-51.757	0.10076
-46.6116	0.0548	-51.7218	0.10088
-46.5769	0.0547	-51.6867	0.10101
-46.5422	0.0547	-51.6516	0.10114
-46.5075	0.0549	-51.6165	0.10127
-46.4728	0.0552	-51.5814	0.1014
-46.4381	0.0557	-51.5463	0.10151
-46.4034	0.0564	-51.5112	0.1016
-46.3687	0.0571	-51.4761	0.10168
-46.334	0.0579	-51.4413	0.10174
-46.2994	0.0589	-51.4064	0.1018
-46.2649	0.0599	-51.3712	0.10186
-46.2303	0.0611	-51.3362	0.10193
-46.1956	0.0623	-51.3011	0.10201
-46.1609	0.0635	-51.266	0.1021
-46.1262	0.0647	-51.2308	0.10221
-46.0917	0.0657	-51.1957	0.10232
-46.0573	0.0664	-51.1605	0.10245
-46.0228	0.0669	-51.1254	0.10257
-45.9883	0.0671	-51.0903	0.1027
-45.9537	0.0669	-51.0553	0.10283
-45.9191	0.0665	-51.0203	0.10296
-45.8846	0.0659	-50.9853	0.10308
-45.85	0.0652	-50.9504	0.10318
-45.8155	0.0644	-50.9154	0.10327
-45.7809	0.0637	-50.8805	0.10334
-45.7463	0.0632	-50.8455	0.1034
-45.7115	0.0628	-50.8105	0.10347
-45.6768	0.0625	-50.7754	0.10353
-45.6421	0.0623	-50.7404	0.1036
-45.6075	0.0623	-50.7054	0.10369
-45.5729	0.0623	-50.6704	0.10378
-45.5382	0.0624	-50.6354	0.10388
-45.5036	0.0625	-50.6005	0.10399
-45.4689	0.0626	-50.5656	0.1041
-45.4344	0.063	-50.5306	0.10421
-45.3997	0.0635	-50.4956	0.10432
-45.3651	0.0643	-50.4606	0.10442
-45.3305	0.0651	-50.4256	0.10451
-45.2959	0.0658	-50.3907	0.1046
-45.2613	0.0665	-50.3558	0.10468
-45.2267	0.067	-50.321	0.10475
-45.1921	0.0673	-50.286	0.10483
-45.1575	0.0671	-50.251	0.1049
-45.1232	0.0667	-50.216	0.10499
-45.0888	0.0663	-50.1811	0.10509
-45.0541	0.066	-50.1461	0.10521
-45.0194	0.0657	-50.1112	0.10535
-44.9848	0.0657	-50.0762	0.10546
-44.9502	0.0659	-50.0412	0.1056
-44.9156	0.0666	-50.0062	0.10576
-44.881	0.0676	-49.9713	0.10591
-44.8464	0.0686	-49.9363	0.10606
-44.8118	0.0697	-49.9013	0.1062
-44.7773	0.0706	-49.8664	0.10633
-44.7428	0.0714	-49.8314	0.10645
-44.7082	0.0719	-49.7966	0.10655
-44.6737	0.0719	-49.7618	0.10665
-44.6393	0.0716	-49.7269	0.10674
-44.6049	0.0711	-49.692	0.10683
-44.5704	0.0705	-49.6572	0.10692
-44.5358	0.0699	-49.6223	0.10702
-44.5011	0.0694	-49.5873	0.10714
-44.4665	0.069	-49.5523	0.10727
-44.432	0.0688	-49.5174	0.10742
-44.3974	0.0689	-49.4824	0.10758
-44.3628	0.0692	-49.4474	0.10773
-44.3283	0.0698	-49.4125	0.10787
-44.2936	0.0705	-49.3776	0.10799
-44.2591	0.0715	-49.3428	0.1081
-44.2245	0.0725	-49.3079	0.1082
-44.1899	0.0734	-49.2731	0.1083
-44.1554	0.0742	-49.2381	0.10838
-44.1209	0.0747	-49.2032	0.10846
-44.0865	0.0748	-49.1684	0.10854
-44.0521	0.0747	-49.1335	0.10863
-44.0176	0.0742	-49.0986	0.10873
-43.9831	0.0736	-49.0637	0.10883
-43.9486	0.0729	-49.0288	0.10894
-43.914	0.0721	-48.9938	0.10905
-43.8795	0.0714	-48.9589	0.10919
-43.8449	0.0708	-48.9239	0.1093
-43.8103	0.0704	-48.8891	0.10939
-43.7757	0.0702	-48.8543	0.10948
-43.7411	0.0703	-48.8195	0.10957
-43.7065	0.0706	-48.7847	0.10967
-43.6719	0.0712	-48.7499	0.10973
-43.6373	0.072	-48.7151	0.10985
-43.6027	0.0728	-48.6802	0.10997
-43.5682	0.0736	-48.6453	0.1101
-43.5337	0.0743	-48.6105	0.11024
-43.4992	0.0747	-48.5756	0.11037
-43.4647	0.075	-48.5407	0.11048
-43.4303	0.0751	-48.5058	0.11057
-43.3958	0.0753	-48.471	0.11064
-43.3613	0.0754	-48.4362	0.11072
-43.3267	0.0755	-48.4014	0.1108
-43.2922	0.0759	-48.3665	0.1109
-43.2576	0.0765	-48.3317	0.11102
-43.2231	0.0773	-48.2968	0.11114
-43.1886	0.0783	-48.2621	0.11126
-43.1542	0.0793	-48.2273	0.1114
-43.1198	0.0804	-48.1924	0.11154
-43.0853	0.0816	-48.1575	0.11166
-43.0508	0.0827	-48.1226	0.11181
-43.0163	0.0835	-48.0877	0.11196
-42.9819	0.0839	-48.0528	0.1121
-42.9477	0.084	-48.0179	0.11224
-42.9133	0.084	-47.9831	0.11238
-42.8788	0.0837	-47.9482	0.11251
-42.8444	0.0831	-47.9133	0.11262
-42.81	0.0825	-47.8785	0.11272
-42.7755	0.0819	-47.8436	0.11281
-42.741	0.0814	-47.8088	0.11288
-42.7065	0.081	-47.7739	0.11295
-42.672	0.0805	-47.7391	0.113
-42.6376	0.0801	-47.7042	0.11303
-42.6031	0.0797	-47.6696	0.11306
-42.5685	0.0794	-47.635	0.11309
-42.534	0.0792	-47.6001	0.11313
-42.4995	0.0791	-47.5654	0.11318
-42.465	0.0791	-47.5305	0.11326
-42.4306	0.0793	-47.4956	0.11336
-42.3961	0.0796	-47.4607	0.11349
-42.3616	0.08	-47.4258	0.11364
-42.3271	0.0806	-47.391	0.1138
-42.2926	0.0813	-47.3562	0.11397
-42.2581	0.0821	-47.3214	0.11414
-42.2237	0.0829	-47.2867	0.11432
-42.1893	0.0837	-47.2521	0.1145
-42.1549	0.0845	-47.2174	0.11469
-42.1204	0.0852	-47.1825	0.11488
-42.086	0.0858	-47.1478	0.11497
-42.0516	0.0862	-47.113	0.11516
-42.0173	0.0866	-47.0782	0.11533
-41.9829	0.0868	-47.0434	0.11547
-41.9485	0.0867	-47.0087	0.11559
-41.9141	0.0865	-46.9739	0.11569
-41.8797	0.0862	-46.9392	0.11582
-41.8453	0.0859	-46.9043	0.11595
-41.8109	0.0857	-46.8695	0.11609
-41.7765	0.0856	-46.8346	0.11626
-41.7421	0.0858	-46.7998	0.11646
-41.7076	0.0863	-46.7649	0.11667
-41.6731	0.087	-46.7302	0.11689
-41.6386	0.0879	-46.6954	0.1171
-41.6043	0.0889	-46.6606	0.11731
-41.5699	0.0898	-46.6259	0.1175
-41.5355	0.0906	-46.5911	0.11769
-41.5013	0.0912	-46.5563	0.11786
-41.467	0.0914	-46.5216	0.11804
-41.4327	0.0914	-46.4868	0.1182
-41.3983	0.0911	-46.4522	0.11836
-41.364	0.0906	-46.4174	0.11855
-41.3296	0.09	-46.3826	0.11868
-41.2953	0.0895	-46.3479	0.11878
-41.2608	0.0891	-46.3134	0.11884
-41.2265	0.0889	-46.2788	0.11886
-41.1921	0.089	-46.2443	0.11885
-41.1576	0.0894	-46.2096	0.11882
-41.1231	0.09	-46.175	0.11879
-41.0887	0.0907	-46.1403	0.11879
-41.0544	0.0914	-46.1056	0.11883
-41.02	0.0919	-46.0708	0.11892
-40.9857	0.0923	-46.036	0.11906
-40.9514	0.0925	-46.0012	0.11922
-40.9171	0.0928	-45.9664	0.11941
-40.8827	0.093	-45.9317	0.11958
-40.8484	0.0933	-45.897	0.11974
-40.814	0.0938	-45.8624	0.11988
-40.7796	0.0942	-45.8276	0.11998
-40.7451	0.0946	-45.793	0.12006
-40.7108	0.0948	-45.7583	0.12014
-40.6766	0.0947	-45.7236	0.12025
-40.6423	0.0946	-45.6888	0.12038
-40.608	0.0943	-45.654	0.12047
-40.5736	0.094	-45.6193	0.12058
-40.5392	0.0937	-45.5848	0.12067
-40.5048	0.0936	-45.55	0.12077
-40.4704	0.0937	-45.5152	0.12087
-40.436	0.0939	-45.4805	0.12098
-40.4016	0.0941	-45.4458	0.12109
-40.3673	0.0945	-45.411	0.12121
-40.3329	0.0949	-45.3762	0.12138
-40.2985	0.0954	-45.3415	0.1216
-40.2642	0.096	-45.3067	0.12182
-40.2298	0.0967	-45.2719	0.12202
-40.1955	0.0973	-45.2372	0.12219
-40.1611	0.098	-45.2027	0.12232
-40.1268	0.0985	-45.1681	0.12244
-40.0924	0.0988	-45.1333	0.12254
-40.0581	0.099	-45.0988	0.12262
-40.0239	0.0988	-45.0642	0.1227
-39.9897	0.0986	-45.0294	0.12282
-39.9554	0.0983	-44.9947	0.12299
-39.9211	0.098	-44.9602	0.12322
-39.8867	0.0977	-44.9255	0.12348
-39.8523	0.0975	-44.8907	0.12372
-39.8179	0.0976	-44.8559	0.12393
-39.7836	0.0978	-44.8213	0.1241
-39.7492	0.0984	-44.787	0.12426
-39.7149	0.0992	-44.7523	0.12443
-39.6806	0.10009	-44.7176	0.12457
-39.6462	0.10119	-44.6828	0.12467
-39.6119	0.10233	-44.648	0.12479
-39.5776	0.10333	-44.6134	0.12493
-39.5433	0.10403	-44.5788	0.12508
-39.5092	0.10443	-44.5442	0.12521
-39.4751	0.10458	-44.5096	0.12533
-39.4409	0.10449	-44.4752	0.12545
-39.4067	0.10422	-44.4406	0.12559
-39.3724	0.10388	-44.406	0.12574
-39.3381	0.10361	-44.3711	0.12593
-39.3038	0.10346	-44.3364	0.12614
-39.2695	0.10333	-44.3017	0.12636
-39.2352	0.10316	-44.2671	0.1266
-39.2009	0.10295	-44.2326	0.12683
-39.1666	0.10272	-44.1979	0.12695
-39.1323	0.10244	-44.1636	0.12708
-39.098	0.10211	-44.1292	0.12719
-39.0637	0.10182	-44.0947	0.1273
-39.0294	0.10171	-44.06	0.12742
-38.9951	0.10183	-44.0253	0.12754
-38.9607	0.10216	-43.9906	0.12766
-38.9263	0.10259	-43.956	0.12778
-38.892	0.10312	-43.9214	0.12792
-38.8578	0.10372	-43.8867	0.12814
-38.8235	0.10431	-43.852	0.12826
-38.7892	0.10484	-43.8174	0.12838
-38.755	0.1053	-43.7829	0.1285
-38.7208	0.10576	-43.7484	0.12861
-38.6866	0.10624	-43.7138	0.12871
-38.6523	0.10672	-43.6793	0.1288
-38.618	0.10714	-43.6448	0.12888
-38.5838	0.10744	-43.6103	0.12896
-38.5496	0.10758	-43.5757	0.129
-38.5154	0.10754	-43.5411	0.12902
-38.4813	0.10732	-43.5066	0.12903
-38.4471	0.10698	-43.4723	0.12902
-38.4128	0.10662	-43.4379	0.12904
-38.3786	0.10636	-43.4034	0.12908
-38.3443	0.10626	-43.3688	0.12915
-38.31	0.10637	-43.3341	0.12926
-38.2758	0.10669	-43.2995	0.12942
-38.2415	0.1072	-43.2649	0.12955
-38.2073	0.10786	-43.2303	0.12976
-38.1729	0.10856	-43.1957	0.12996
-38.1387	0.10921	-43.1611	0.13014
-38.1046	0.1098	-43.1266	0.13031
-38.0704	0.11031	-43.0921	0.13049
-38.0362	0.1107	-43.0576	0.13069
-38.002	0.11099	-43.0231	0.1309
-37.9679	0.11125	-42.9885	0.13105
-37.9338	0.11155	-42.9539	0.13131
-37.8995	0.11189	-42.9194	0.13161
-37.8654	0.11222	-42.8848	0.13192
-37.8312	0.11255	-42.8503	0.13222
-37.797	0.11288	-42.8157	0.13249
-37.7627	0.11314	-42.7812	0.13274
-37.7286	0.1133	-42.7468	0.13298
-37.6944	0.11335	-42.7124	0.13322
-37.6604	0.11334	-42.6779	0.13346
-37.6261	0.11328	-42.6435	0.1337
-37.5919	0.11316	-42.609	0.13396
-37.5578	0.11297	-42.5744	0.13421
-37.5235	0.11274	-42.5399	0.13443
-37.4893	0.11247	-42.5054	0.13463
-37.4552	0.11217	-42.4711	0.13478
-37.421	0.11189	-42.4367	0.13501
-37.3868	0.11168	-42.4022	0.13507
-37.3526	0.1116	-42.3678	0.13506
-37.3183	0.11168	-42.3334	0.13504
-37.2841	0.11193	-42.2989	0.13504
-37.2498	0.11236	-42.2644	0.13505
-37.2156	0.11289	-42.23	0.13507
-37.1814	0.11343	-42.1955	0.13511
-37.1472	0.11389	-42.1611	0.13516
-37.1131	0.1142	-42.1267	0.13523
-37.0789	0.11434	-42.0923	0.13532
-37.0448	0.1143	-42.058	0.13533
-37.0107	0.11415	-42.0235	0.13545
-36.9765	0.11395	-41.989	0.13561
-36.9423	0.11381	-41.9545	0.13582
-36.9082	0.11381	-41.92	0.13608
-36.8739	0.11398	-41.8855	0.13636
-36.8397	0.11431	-41.851	0.13665
-36.8055	0.11475	-41.8165	0.13693
-36.7712	0.11524	-41.7821	0.13718
-36.7371	0.11574	-41.7477	0.13741
-36.703	0.11622	-41.7132	0.13763
-36.6689	0.11667	-41.6788	0.13785
-36.6347	0.11712	-41.6444	0.13808
-36.6006	0.11763	-41.6101	0.13829
-36.5664	0.11827	-41.5757	0.1385
-36.5322	0.119	-41.5414	0.1387
-36.498	0.11977	-41.507	0.13891
-36.464	0.12053	-41.4727	0.13912
-36.4299	0.12111	-41.4384	0.13932
-36.3958	0.12154	-41.404	0.1395
-36.3616	0.12169	-41.3695	0.13965
-36.3276	0.12157	-41.3351	0.13981
-36.2936	0.12127	-41.3007	0.13998
-36.2595	0.12083	-41.2662	0.14012
-36.2254	0.12027	-41.2318	0.14022
-36.1913	0.11962	-41.1974	0.1403
-36.1572	0.11906	-41.1632	0.14037
-36.123	0.1187	-41.1289	0.14044
-36.0889	0.11859	-41.0945	0.14049
-36.0546	0.11864	-41.0601	0.14052
-36.0204	0.11882	-41.0258	0.14061
-35.9863	0.11942	-40.9914	0.14076
-35.9521	0.11977	-40.957	0.14098
-35.9179	0.12014	-40.9226	0.14125
-35.8838	0.12052	-40.8881	0.14156
-35.8497	0.12091	-40.8537	0.14194
-35.8156	0.12133	-40.8194	0.14235
-35.7816	0.12176	-40.785	0.14277
-35.7474	0.12221	-40.7506	0.14317
-35.7133	0.12266	-40.7162	0.14356
-35.6792	0.12313	-40.6819	0.14392
-35.6451	0.12354	-40.6476	0.14425
-35.611	0.12386	-40.6133	0.14455
-35.5768	0.12409	-40.5791	0.14481
-35.5428	0.12423	-40.5447	0.14516
-35.5088	0.12429	-40.5104	0.14537
-35.4747	0.12422	-40.4761	0.14555
-35.4406	0.12378	-40.4418	0.14568
-35.4065	0.12354	-40.4076	0.14577
-35.3724	0.12331	-40.3733	0.14584
-35.3383	0.12308	-40.339	0.14588
-35.3042	0.12286	-40.3046	0.14588
-35.27	0.12268	-40.2702	0.14585
-35.2359	0.12258	-40.2359	0.1458
-35.2018	0.12258	-40.2016	0.14575
-35.1677	0.12264	-40.1673	0.14571
-35.1335	0.12276	-40.133	0.14567
-35.0993	0.12294	-40.0988	0.14567
-35.0652	0.12319	-40.0645	0.14563
-35.0311	0.12352	-40.0301	0.14572
-34.997	0.12391	-39.9956	0.14593
-34.9629	0.1246	-39.9612	0.14625
-34.9288	0.12517	-39.9269	0.14664
-34.8947	0.12574	-39.8925	0.14706
-34.8607	0.12629	-39.8581	0.14749
-34.8266	0.12676	-39.8237	0.14792
-34.7925	0.12714	-39.7894	0.14836
-34.7584	0.12736	-39.755	0.14877
-34.7243	0.12746	-39.7207	0.14912
-34.6903	0.12743	-39.6865	0.14951
-34.6562	0.1273	-39.6522	0.14974
-34.6223	0.12708	-39.6181	0.14997
-34.5882	0.1268	-39.5839	0.15021
-34.5543	0.12652	-39.5496	0.15041
-34.5203	0.12637	-39.5151	0.15053
-34.4862	0.12629	-39.4807	0.1506
-34.452	0.12628	-39.4465	0.15065
-34.4178	0.12637	-39.4123	0.15072
-34.3836	0.12657	-39.3781	0.15078
-34.3494	0.12685	-39.3438	0.15083
-34.3153	0.12716	-39.3095	0.1509
-34.2812	0.12747	-39.2752	0.15093
-34.2471	0.12775	-39.2408	0.1511
-34.2131	0.12802	-39.2065	0.15136
-34.179	0.12828	-39.1722	0.15164
-34.1448	0.12849	-39.1379	0.15191
-34.1108	0.12868	-39.1036	0.15213
-34.0767	0.12887	-39.0695	0.15234
-34.0426	0.12907	-39.0352	0.15255
-34.0085	0.12923	-39.001	0.15272
-33.9745	0.12937	-38.9667	0.15285
-33.9405	0.12949	-38.9324	0.15297
-33.9064	0.12961	-38.8982	0.15311
-33.8723	0.12971	-38.8639	0.15326
-33.8382	0.12979	-38.8296	0.15339
-33.8041	0.12981	-38.7953	0.15351
-33.7701	0.12993	-38.7611	0.15364
-33.736	0.13008	-38.7268	0.15381
-33.702	0.13026	-38.6925	0.15401
-33.6679	0.13046	-38.6583	0.15423
-33.6337	0.13065	-38.624	0.1545
-33.5997	0.13084	-38.5898	0.15485
-33.5657	0.13099	-38.5555	0.15529
-33.5316	0.13111	-38.5212	0.15582
-33.4975	0.13118	-38.4869	0.15637
-33.4634	0.13121	-38.4527	0.15688
-33.4293	0.13121	-38.4185	0.15732
-33.3951	0.13121	-38.3843	0.15764
-33.361	0.13123	-38.3501	0.15779
-33.327	0.13132	-38.3159	0.15773
-33.293	0.13146	-38.2818	0.15751
-33.2589	0.13163	-38.2477	0.15723
-33.2249	0.13181	-38.2135	0.157
-33.1908	0.13202	-38.1792	0.15685
-33.1568	0.13227	-38.1448	0.15681
-33.1227	0.13254	-38.1105	0.15694
-33.0886	0.13279	-38.0763	0.1573
-33.0545	0.13304	-38.042	0.15789
-33.0203	0.1333	-38.0077	0.15859
-32.9862	0.13357	-37.9734	0.1593
-32.9521	0.13386	-37.9393	0.15999
-32.9179	0.13411	-37.9051	0.16064
-32.8839	0.13429	-37.8709	0.16119
-32.8499	0.1344	-37.8368	0.16156
-32.816	0.13444	-37.8027	0.16174
-32.7821	0.13444	-37.7687	0.16179
-32.748	0.13441	-37.7346	0.16175
-32.714	0.13437	-37.7004	0.16165
-32.68	0.13434	-37.6661	0.16156
-32.6459	0.13436	-37.6319	0.16152
-32.6119	0.13443	-37.5976	0.16158
-32.5778	0.13455	-37.5636	0.16177
-32.5438	0.1347	-37.5294	0.16209
-32.5097	0.13487	-37.4952	0.16252
-32.4756	0.13504	-37.4609	0.163
-32.4415	0.1352	-37.4266	0.16348
-32.4076	0.13535	-37.3924	0.16389
-32.3735	0.13552	-37.3583	0.1642
-32.3395	0.1357	-37.3243	0.16437
-32.3055	0.13591	-37.2902	0.16445
-32.2714	0.13616	-37.2561	0.16445
-32.2374	0.13645	-37.2218	0.16445
-32.2034	0.13675	-37.1877	0.16448
-32.1694	0.13704	-37.1535	0.1646
-32.1353	0.13734	-37.1193	0.16481
-32.1013	0.13767	-37.0851	0.16512
-32.0673	0.13801	-37.0508	0.16549
-32.0333	0.13835	-37.0166	0.1659
-31.9994	0.13868	-36.9825	0.16634
-31.9654	0.139	-36.9483	0.16681
-31.9314	0.13931	-36.9141	0.1673
-31.8973	0.13961	-36.88	0.16776
-31.8633	0.13984	-36.8458	0.16818
-31.8293	0.14002	-36.8116	0.16853
-31.7953	0.14016	-36.7775	0.1688
-31.7615	0.14031	-36.7434	0.16899
-31.7276	0.14047	-36.7093	0.16911
-31.6935	0.14061	-36.6751	0.16919
-31.6594	0.14069	-36.641	0.16925
-31.6254	0.14072	-36.6068	0.16933
-31.5915	0.14072	-36.5726	0.16949
-31.5576	0.14059	-36.5384	0.16972
-31.5237	0.14056	-36.5042	0.16999
-31.4897	0.14054	-36.4701	0.17024
-31.4557	0.14054	-36.4359	0.17045
-31.4217	0.14058	-36.4017	0.17063
-31.3877	0.14065	-36.3676	0.17076
-31.3537	0.14073	-36.3335	0.17083
-31.3198	0.14078	-36.2994	0.17087
-31.2858	0.14078	-36.2652	0.17098
-31.2518	0.1407	-36.2311	0.17119
-31.2179	0.14057	-36.1968	0.17145
-31.1838	0.14044	-36.1626	0.17173
-31.1499	0.14028	-36.1284	0.17204
-31.1159	0.14023	-36.0943	0.17238
-31.0818	0.14024	-36.0602	0.1727
-31.0479	0.14031	-36.026	0.17297
-31.0138	0.14045	-35.9919	0.17319
-30.9798	0.1406	-35.9578	0.17342
-30.9458	0.14091	-35.9236	0.17368
-30.9118	0.14103	-35.8895	0.17397
-30.878	0.14111	-35.8554	0.17428
-30.844	0.14114	-35.8212	0.17461
-30.81	0.14113	-35.7871	0.17496
-30.7759	0.1411	-35.753	0.17532
-30.7418	0.14108	-35.7188	0.17566
-30.7078	0.1411	-35.6847	0.17591
-30.6738	0.14117	-35.6506	0.17608
-30.6397	0.14128	-35.6165	0.17612
-30.6056	0.14141	-35.5824	0.17607
-30.5716	0.14156	-35.5483	0.17596
-30.5377	0.14173	-35.5142	0.17583
-30.5036	0.14191	-35.48	0.17573
-30.4697	0.14206	-35.4459	0.17572
-30.4357	0.14218	-35.4117	0.17584
-30.4019	0.14229	-35.3775	0.17615
-30.368	0.14238	-35.3433	0.17658
-30.3341	0.14247	-35.309	0.17704
-30.3001	0.14257	-35.2749	0.17748
-30.2661	0.1427	-35.2408	0.17786
-30.2321	0.14286	-35.2067	0.17813
-30.198	0.14305	-35.1726	0.17822
-30.1639	0.14328	-35.1385	0.17815
-30.1298	0.14352	-35.1044	0.17803
-30.0958	0.14375	-35.0703	0.17796
-30.0619	0.14395	-35.0362	0.17803
-30.0278	0.1441	-35.002	0.17825
-29.9939	0.1442	-34.9679	0.17865
-29.96	0.14425	-34.9337	0.17923
-29.926	0.14427	-34.8995	0.17994
-29.892	0.14429	-34.8654	0.18068
-29.858	0.14432	-34.8313	0.18133
-29.8242	0.14436	-34.7974	0.18187
-29.7903	0.14443	-34.7635	0.18232
-29.7563	0.14454	-34.7295	0.18273
-29.7224	0.14468	-34.6954	0.1831
-29.6884	0.14484	-34.6614	0.18347
-29.6545	0.14502	-34.6273	0.18389
-29.6206	0.1452	-34.5933	0.18439
-29.5866	0.14539	-34.5592	0.18493
-29.5526	0.1456	-34.5251	0.18544
-29.5186	0.14581	-34.4911	0.18585
-29.4846	0.14603	-34.4571	0.18616
-29.4506	0.14623	-34.4231	0.18635
-29.4167	0.14644	-34.3892	0.1864
-29.3827	0.14665	-34.3552	0.18632
-29.3487	0.14685	-34.3212	0.18613
-29.3146	0.147	-34.2872	0.1859
-29.2806	0.1471	-34.2532	0.18569
-29.2466	0.14715	-34.2191	0.18552
-29.2127	0.14716	-34.185	0.18542
-29.1789	0.14712	-34.1509	0.18539
-29.1449	0.14702	-34.1168	0.18546
-29.111	0.14679	-34.0827	0.18564
-29.0771	0.14671	-34.0486	0.18588
-29.0432	0.14664	-34.0145	0.18614
-29.0093	0.14661	-33.9804	0.18641
-28.9754	0.14661	-33.9464	0.18667
-28.9414	0.14663	-33.9124	0.18693
-28.9075	0.14665	-33.8784	0.18715
-28.8736	0.14668	-33.8444	0.18731
-28.8396	0.14672	-33.8104	0.18743
-28.8057	0.14677	-33.7764	0.18754
-28.7717	0.14683	-33.7423	0.18768
-28.7377	0.14691	-33.7082	0.18785
-28.7037	0.14702	-33.6741	0.18805
-28.6696	0.14714	-33.6401	0.18834
-28.6356	0.14727	-33.6062	0.18876
-28.6015	0.14738	-33.5721	0.18927
-28.5676	0.14748	-33.538	0.18983
-28.5336	0.14757	-33.504	0.19042
-28.4996	0.14765	-33.47	0.19101
-28.4656	0.14763	-33.436	0.19156
-28.4317	0.14767	-33.402	0.19201
-28.3978	0.1477	-33.3682	0.19235
-28.3639	0.14772	-33.3343	0.1926
-28.33	0.14774	-33.3003	0.19277
-28.2961	0.14774	-33.2663	0.19288
-28.2623	0.14775	-33.2323	0.19297
-28.2284	0.14776	-33.1984	0.19308
-28.1945	0.14778	-33.1644	0.19322
-28.1605	0.14779	-33.1305	0.19338
-28.1266	0.14781	-33.0965	0.19357
-28.0926	0.14782	-33.0625	0.19379
-28.0587	0.14782	-33.0285	0.19402
-28.0247	0.14781	-32.9945	0.19423
-27.9908	0.14783	-32.9606	0.1944
-27.9568	0.14787	-32.9267	0.19456
-27.9228	0.14793	-32.8927	0.19473
-27.8888	0.14803	-32.8586	0.19489
-27.8547	0.14812	-32.8245	0.19505
-27.8207	0.14821	-32.7906	0.1952
-27.7867	0.14833	-32.7566	0.19535
-27.7528	0.14842	-32.7226	0.19547
-27.7188	0.1485	-32.6887	0.19551
-27.6849	0.14857	-32.6547	0.19547
-27.651	0.14861	-32.6206	0.19538
-27.617	0.14864	-32.5867	0.19526
-27.583	0.14864	-32.5527	0.19516
-27.5491	0.14863	-32.5187	0.19512
-27.5152	0.14863	-32.4847	0.19523
-27.4813	0.14862	-32.4506	0.19553
-27.4473	0.14864	-32.4166	0.19598
-27.4134	0.14867	-32.3825	0.19653
-27.3794	0.14873	-32.3485	0.1971
-27.3454	0.14879	-32.3145	0.19764
-27.3115	0.14887	-32.2805	0.19809
-27.2775	0.14892	-32.2466	0.19836
-27.2436	0.14895	-32.2127	0.19848
-27.2096	0.14897	-32.1788	0.19851
-27.1757	0.14895	-32.145	0.19857
-27.1417	0.14892	-32.1109	0.19875
-27.1078	0.14893	-32.0769	0.19905
-27.0739	0.14896	-32.0428	0.19946
-27.04	0.14901	-32.0088	0.2
-27.0061	0.14904	-31.9748	0.20071
-26.9721	0.1491	-31.9408	0.20147
-26.9383	0.14915	-31.9068	0.20214
-26.9043	0.14926	-31.8729	0.20262
-26.8704	0.14937	-31.8392	0.20296
-26.8364	0.14945	-31.8052	0.20317
-26.8025	0.14952	-31.7711	0.20317
-26.7685	0.14958	-31.7372	0.20288
-26.7345	0.14963	-31.7034	0.20245
-26.7005	0.14967	-31.6695	0.20208
-26.6666	0.14972	-31.6355	0.20184
-26.6326	0.14977	-31.6014	0.20172
-26.5986	0.14981	-31.5673	0.20172
-26.5647	0.14984	-31.5333	0.20194
-26.5307	0.14986	-31.4992	0.2024
-26.4967	0.14986	-31.4651	0.203
-26.4628	0.14986	-31.4311	0.20357
-26.4289	0.14985	-31.3972	0.20407
-26.3949	0.14982	-31.3635	0.20455
-26.361	0.14978	-31.3295	0.20504
-26.327	0.14974	-31.2955	0.20542
-26.293	0.14969	-31.2615	0.20563
-26.2591	0.14964	-31.2277	0.20569
-26.2251	0.14959	-31.1938	0.20565
-26.1912	0.14955	-31.1599	0.20552
-26.1572	0.14952	-31.126	0.20525
-26.1232	0.14949	-31.092	0.20496
-26.0892	0.14947	-31.0581	0.20479
-26.0552	0.14944	-31.0241	0.20485
-26.0213	0.1494	-30.99	0.20509
-25.9874	0.14934	-30.9559	0.20548
-25.9535	0.14928	-30.9219	0.20601
-25.9196	0.14921	-30.8879	0.20659
-25.8857	0.14913	-30.8539	0.20706
-25.8518	0.14907	-30.8199	0.20732
-25.8179	0.14902	-30.7863	0.20742
-25.784	0.14897	-30.7524	0.20743
-25.7501	0.14893	-30.7185	0.20736
-25.7163	0.14888	-30.6845	0.20722
-25.6824	0.14881	-30.6505	0.20732
-25.6485	0.14873	-30.6165	0.20757
-25.6148	0.14865	-30.5824	0.20794
-25.581	0.14857	-30.5484	0.20841
-25.547	0.1485	-30.5144	0.20897
-25.5131	0.14842	-30.4805	0.20961
-25.4792	0.14838	-30.4466	0.21021
-25.4454	0.14836	-30.4127	0.21067
-25.4114	0.14836	-30.3787	0.211
-25.3775	0.14837	-30.3449	0.21123
-25.3436	0.14838	-30.3111	0.21129
-25.3097	0.14839	-30.2772	0.21094
-25.2758	0.1484	-30.2433	0.21086
-25.242	0.1484	-30.2097	0.21082
-25.208	0.14838	-30.1757	0.21083
-25.1741	0.14835	-30.1417	0.2109
-25.1401	0.14831	-30.1077	0.21102
-25.1062	0.14827	-30.0737	0.21121
-25.0723	0.14823	-30.0397	0.21143
-25.0384	0.14819	-30.0057	0.2117
-25.0044	0.14818	-29.9718	0.21193
-24.9705	0.14818	-29.938	0.21208
-24.9365	0.14819	-29.9041	0.21221
-24.9025	0.14821	-29.8702	0.21236
-24.8686	0.14825	-29.8363	0.21256
-24.8347	0.1483	-29.8024	0.21282
-24.8009	0.14837	-29.7686	0.21311
-24.767	0.14844	-29.7348	0.21344
-24.7331	0.14851	-29.7008	0.21382
-24.6992	0.14859	-29.6669	0.21422
-24.6652	0.14866	-29.633	0.21462
-24.6314	0.14872	-29.5992	0.21484
-24.5976	0.14877	-29.5652	0.21504
-24.5638	0.1488	-29.5312	0.21517
-24.5299	0.14881	-29.4975	0.21522
-24.4962	0.1488	-29.4639	0.21522
-24.4623	0.14878	-29.43	0.21516
-24.4285	0.14875	-29.3961	0.21504
-24.3946	0.14872	-29.3623	0.21489
-24.3609	0.14869	-29.3284	0.21467
-24.327	0.14866	-29.2946	0.21457
-24.2932	0.14862	-29.2606	0.21449
-24.2595	0.14859	-29.2267	0.21445
-24.2257	0.14855	-29.1927	0.21444
-24.1919	0.14851	-29.1587	0.21449
-24.1581	0.14846	-29.1248	0.21473
-24.1244	0.14841	-29.0909	0.2149
-24.0907	0.14837	-29.0569	0.21508
-24.0569	0.14833	-29.0229	0.21528
-24.0232	0.14828	-28.989	0.21548
-23.9894	0.14825	-28.955	0.21571
-23.9556	0.14823	-28.9211	0.21598
-23.9218	0.14822	-28.8871	0.2163
-23.8879	0.14822	-28.8531	0.21676
-23.8541	0.14824	-28.8192	0.21709
-23.8203	0.14827	-28.7853	0.21736
-23.7865	0.14832	-28.7515	0.21757
-23.7527	0.14838	-28.7177	0.21773
-23.7189	0.14843	-28.6839	0.21782
-23.6851	0.14848	-28.65	0.21763
-23.6513	0.14852	-28.6161	0.21763
-23.6176	0.14855	-28.5821	0.21766
-23.5839	0.14857	-28.5483	0.21771
-23.5502	0.14857	-28.5145	0.21778
-23.5164	0.14855	-28.4806	0.21782
-23.4827	0.14853	-28.4468	0.2178
-23.449	0.14851	-28.413	0.21778
-23.4152	0.14849	-28.3793	0.21773
-23.3815	0.14847	-28.3455	0.21768
-23.3477	0.14845	-28.3114	0.21764
-23.3139	0.14844	-28.2774	0.21762
-23.2801	0.14844	-28.2434	0.21766
-23.2463	0.14844	-28.2094	0.21774
-23.2125	0.14845	-28.1754	0.21786
-23.1787	0.14845	-28.1414	0.21798
-23.1449	0.14846	-28.1074	0.21809
-23.1111	0.14844	-28.0735	0.21823
-23.0774	0.14844	-28.0397	0.2183
-23.0436	0.14843	-28.0058	0.21836
-23.0098	0.14842	-27.9719	0.2184
-22.976	0.14841	-27.938	0.21844
-22.9422	0.14841	-27.9041	0.2185
-22.9085	0.1484	-27.8701	0.21855
-22.8747	0.1484	-27.8362	0.21861
-22.841	0.14838	-27.8022	0.2187
-22.8072	0.14835	-27.7682	0.21879
-22.7736	0.14834	-27.7343	0.21889
-22.7399	0.14834	-27.7003	0.21901
-22.7062	0.14836	-27.6663	0.21914
-22.6724	0.14839	-27.6325	0.21924
-22.6387	0.14842	-27.5986	0.21932
-22.6049	0.14847	-27.5647	0.21934
-22.5711	0.14854	-27.5308	0.21936
-22.5374	0.14856	-27.4969	0.21938
-22.5036	0.14857	-27.463	0.21934
-22.4699	0.14857	-27.4291	0.21934
-22.4363	0.14855	-27.3952	0.21934
-22.4026	0.14853	-27.3612	0.21926
-22.3688	0.14851	-27.3273	0.21924
-22.3351	0.14848	-27.2934	0.21917
-22.3014	0.14844	-27.2595	0.21917
-22.2677	0.1484	-27.2255	0.21918
-22.2339	0.14836	-27.1916	0.21915
-22.2002	0.14832	-27.1576	0.21914
-22.1664	0.14825	-27.1237	0.21906
-22.1326	0.14822	-27.0898	0.21899
-22.0989	0.1482	-27.056	0.21892
-22.0651	0.14819	-27.0221	0.2188
-22.0314	0.14819	-26.9883	0.21873
-21.9976	0.14821	-26.9544	0.21866
-21.9639	0.14824	-26.9204	0.21862
-21.93	0.14827	-26.8864	0.2186
-21.8963	0.14831	-26.8524	0.21861
-21.8625	0.14835	-26.8185	0.21861
-21.8287	0.1484	-26.7845	0.21864
-21.7949	0.14846	-26.7506	0.21864
-21.761	0.14854	-26.7167	0.21866
-21.7272	0.14861	-26.6827	0.21874
-21.6934	0.1487	-26.6486	0.2188
-21.6595	0.14878	-26.6147	0.21894
-21.6257	0.14886	-26.5807	0.21902
-21.5919	0.14893	-26.5467	0.21909
-21.5581	0.149	-26.5127	0.21915
-21.5244	0.14905	-26.4788	0.21921
-21.4906	0.14909	-26.4448	0.21923
-21.4568	0.14912	-26.4109	0.21927
-21.423	0.14913	-26.377	0.21929
-21.3893	0.14913	-26.3431	0.21933
-21.3556	0.14912	-26.3092	0.21937
-21.3219	0.14909	-26.2752	0.21944
-21.2882	0.14906	-26.2412	0.2195
-21.2544	0.14902	-26.2072	0.21959
-21.2207	0.14899	-26.1732	0.21967
-21.1869	0.14896	-26.1393	0.21974
-21.1532	0.14895	-26.1054	0.21983
-21.1194	0.14895	-26.0715	0.21988
-21.0856	0.14897	-26.0376	0.21992
-21.0518	0.14899	-26.0036	0.21995
-21.018	0.14902	-25.9697	0.21995
-20.9842	0.14906	-25.9358	0.21996
-20.9504	0.14911	-25.9019	0.21996
-20.9167	0.14916	-25.8681	0.21994
-20.8829	0.14922	-25.8342	0.21995
-20.8491	0.14928	-25.8003	0.21996
-20.8153	0.14936	-25.7664	0.21997
-20.7815	0.14943	-25.7325	0.21999
-20.7477	0.14951	-25.6986	0.21999
-20.7139	0.14959	-25.6646	0.22
-20.6801	0.14966	-25.6307	0.21999
-20.6462	0.14973	-25.5971	0.21996
-20.6124	0.1498	-25.5633	0.21995
-20.5786	0.14986	-25.5295	0.21993
-20.5449	0.14993	-25.4956	0.21991
-20.5111	0.14999	-25.4617	0.2199
-20.4773	0.15004	-25.4277	0.21989
-20.4437	0.15007	-25.3938	0.2199
-20.4099	0.15009	-25.36	0.21992
-20.3762	0.1501	-25.326	0.21994
-20.3425	0.1501	-25.2922	0.21996
-20.3087	0.1501	-25.2583	0.21998
-20.2749	0.15008	-25.2244	0.22001
-20.2412	0.15006	-25.1905	0.22004
-20.2074	0.15005	-25.1567	0.22006
-20.1738	0.15004	-25.1228	0.22009
-20.1401	0.15004	-25.089	0.22011
-20.1064	0.15004	-25.0551	0.22012
-20.0726	0.15005	-25.0212	0.22011
-20.0389	0.15006	-24.9873	0.22011
-20.0051	0.15007	-24.9535	0.2201
-19.9713	0.15009	-24.9196	0.22009
-19.9375	0.1501	-24.8857	0.22008
-19.9037	0.15013	-24.8519	0.22008
-19.8699	0.15016	-24.818	0.22008
-19.8361	0.15019	-24.7841	0.22009
-19.8023	0.15023	-24.7501	0.2201
-19.7686	0.15027	-24.7162	0.22011
-19.7348	0.15031	-24.6823	0.22011
-19.701	0.15035	-24.6484	0.22012
-19.6672	0.15039	-24.6145	0.22014
-19.6335	0.15041	-24.5807	0.22015
-19.5998	0.15042	-24.5468	0.22017
-19.5661	0.15042	-24.5129	0.22018
-19.5324	0.15043	-24.4789	0.22019
-19.4986	0.15043	-24.4451	0.2202
-19.4648	0.15042	-24.4112	0.22021
-19.4311	0.15041	-24.3773	0.22021
-19.3974	0.1504	-24.3434	0.22021
-19.3638	0.15041	-24.3096	0.22021
-19.3301	0.15042	-24.2757	0.22022
-19.2963	0.15045	-24.2417	0.22024
-19.2625	0.15048	-24.2079	0.22026
-19.2288	0.15052	-24.174	0.22031
-19.1951	0.15057	-24.1402	0.22034
-19.1614	0.15062	-24.1063	0.22036
-19.1276	0.15066	-24.0724	0.22038
-19.0939	0.15069	-24.0386	0.22038
-19.0601	0.15072	-24.0047	0.22038
-19.0264	0.15073	-23.9708	0.22037
-18.9927	0.15074	-23.937	0.22033
-18.959	0.15075	-23.9032	0.22032
-18.9253	0.15077	-23.8693	0.22031
-18.8915	0.15081	-23.8355	0.2203
-18.8577	0.15083	-23.8016	0.22029
-18.8239	0.15085	-23.7678	0.22029
-18.7901	0.15088	-23.7341	0.22029
-18.7563	0.15091	-23.7002	0.22029
-18.7226	0.15094	-23.6664	0.22029
-18.6889	0.15095	-23.6326	0.22029
-18.6552	0.15096	-23.5988	0.2203
-18.6215	0.15096	-23.5649	0.22031
-18.5878	0.15096	-23.531	0.22033
-18.5541	0.15096	-23.4971	0.22035
-18.5204	0.15096	-23.4633	0.22037
-18.4867	0.15098	-23.4294	0.22038
-18.4529	0.151	-23.3956	0.22039
-18.4192	0.15104	-23.3617	0.22039
-18.3854	0.15109	-23.3279	0.22039
-18.3517	0.15116	-23.2941	0.22038
-18.318	0.15122	-23.2602	0.22038
-18.2843	0.1513	-23.2263	0.22038
-18.2506	0.15137	-23.1924	0.22038
-18.2169	0.15145	-23.1586	0.22039
-18.1831	0.15152	-23.1247	0.2204
-18.1494	0.15158	-23.0908	0.2204
-18.1156	0.15163	-23.057	0.2204
-18.082	0.15167	-23.0232	0.22039
-18.0482	0.15171	-22.9894	0.22039
-18.0144	0.15173	-22.9555	0.22037
-17.9807	0.15174	-22.9217	0.22035
-17.947	0.15175	-22.8878	0.22033
-17.9134	0.15176	-22.8541	0.22031
-17.8797	0.15176	-22.8202	0.22029
-17.846	0.15177	-22.7864	0.22028
-17.8123	0.15178	-22.7525	0.22026
-17.7786	0.15177	-22.7186	0.22024
-17.745	0.15177	-22.6849	0.22022
-17.7114	0.15176	-22.6511	0.22019
-17.6777	0.15175	-22.6174	0.22015
-17.6441	0.15175	-22.5836	0.2201
-17.6104	0.15174	-22.55	0.22006
-17.5766	0.15175	-22.5162	0.22002
-17.5429	0.15177	-22.4823	0.21998
-17.5092	0.15178	-22.4484	0.21995
-17.4756	0.1518	-22.4145	0.21993
-17.4419	0.15181	-22.3807	0.21991
-17.4082	0.15183	-22.347	0.2199
-17.3745	0.15184	-22.3131	0.2199
-17.3408	0.15186	-22.2792	0.21989
-17.3071	0.15189	-22.2454	0.21989
-17.2733	0.15192	-22.2116	0.21989
-17.2396	0.15195	-22.1778	0.21989
-17.2059	0.15199	-22.144	0.21989
-17.1721	0.15202	-22.1103	0.21988
-17.1385	0.15206	-22.0765	0.21987
-17.1048	0.1521	-22.0426	0.21985
-17.071	0.15214	-22.0089	0.21983
-17.0373	0.15217	-21.9751	0.21981
-17.0036	0.15222	-21.9413	0.21979
-16.9699	0.15226	-21.9076	0.21977
-16.9362	0.1523	-21.8738	0.21976
-16.9025	0.15232	-21.8399	0.21975
-16.8689	0.15233	-21.8061	0.21974
-16.8352	0.15232	-21.7723	0.21972
-16.8016	0.1523	-21.7385	0.21971
-16.768	0.15228	-21.7047	0.21969
-16.7344	0.15225	-21.6709	0.21966
-16.7007	0.15222	-21.6371	0.21963
-16.6671	0.15221	-21.6032	0.21961
-16.6334	0.15219	-21.5694	0.21958
-16.5997	0.15219	-21.5356	0.21955
-16.566	0.1522	-21.5019	0.21952
-16.5322	0.15223	-21.4681	0.2195
-16.4984	0.15227	-21.4343	0.21948
-16.4646	0.15232	-21.4004	0.21947
-16.4309	0.15239	-21.3666	0.21947
-16.3972	0.15248	-21.3328	0.21948
-16.3635	0.15257	-21.299	0.2195
-16.3297	0.15265	-21.2652	0.21953
-16.296	0.15272	-21.2313	0.21955
-16.2623	0.15277	-21.1975	0.21957
-16.2286	0.15281	-21.1637	0.21958
-16.195	0.15283	-21.1299	0.21958
-16.1613	0.15284	-21.0962	0.21957
-16.1276	0.15285	-21.0624	0.21957
-16.0939	0.15286	-21.0285	0.21957
-16.0602	0.15287	-20.9947	0.21957
-16.0265	0.1529	-20.9609	0.21959
-15.9928	0.15296	-20.927	0.21962
-15.9591	0.153	-20.8933	0.21965
-15.9255	0.15306	-20.8595	0.21968
-15.8918	0.15312	-20.8257	0.2197
-15.8581	0.15318	-20.7919	0.21972
-15.8243	0.15322	-20.7582	0.21974
-15.7907	0.15325	-20.7244	0.21975
-15.7571	0.15326	-20.6906	0.21977
-15.7234	0.15327	-20.6568	0.21979
-15.6897	0.15327	-20.6229	0.2198
-15.6561	0.15327	-20.5892	0.21981
-15.6223	0.15323	-20.5554	0.21981
-15.5886	0.15324	-20.5218	0.21981
-15.5549	0.15326	-20.488	0.21981
-15.5213	0.15329	-20.4543	0.2198
-15.4876	0.15331	-20.4205	0.2198
-15.4539	0.15333	-20.3867	0.2198
-15.4203	0.15335	-20.353	0.2198
-15.3867	0.15339	-20.3192	0.2198
-15.3531	0.15342	-20.2855	0.21981
-15.3193	0.15345	-20.2518	0.2198
-15.2856	0.15347	-20.2181	0.2198
-15.2519	0.15348	-20.1843	0.21979
-15.2182	0.15349	-20.1506	0.21978
-15.1846	0.1535	-20.1168	0.21977
-15.151	0.15351	-20.0831	0.21977
-15.1174	0.15352	-20.0492	0.21978
-15.0837	0.15354	-20.0154	0.21979
-15.05	0.15358	-19.9816	0.21981
-15.0164	0.15363	-19.9478	0.21985
-14.9827	0.15368	-19.914	0.21989
-14.949	0.15372	-19.8802	0.21993
-14.9154	0.15375	-19.8464	0.21997
-14.8818	0.15376	-19.8127	0.22001
-14.8483	0.15376	-19.7788	0.22005
-14.8147	0.15376	-19.7451	0.22007
-14.7811	0.15375	-19.7114	0.22009
-14.7474	0.15375	-19.6777	0.2201
-14.7137	0.15376	-19.6441	0.22011
-14.68	0.15377	-19.6104	0.22011
-14.6463	0.15378	-19.5767	0.22012
-14.6127	0.15379	-19.543	0.22013
-14.5791	0.15379	-19.5092	0.22016
-14.5454	0.15378	-19.4753	0.22019
-14.5118	0.15377	-19.4415	0.22024
-14.4782	0.15374	-19.4077	0.22028
-14.4446	0.15371	-19.374	0.22032
-14.4111	0.15367	-19.3403	0.22036
-14.3775	0.15363	-19.3066	0.22039
-14.3439	0.15358	-19.273	0.22042
-14.3104	0.15353	-19.2393	0.22043
-14.2768	0.1535	-19.2055	0.22045
-14.2432	0.15348	-19.1718	0.22048
-14.2096	0.15348	-19.138	0.2205
-14.1759	0.15349	-19.1043	0.22052
-14.1422	0.15352	-19.0705	0.22055
-14.1086	0.15356	-19.0368	0.22058
-14.0749	0.1536	-19.003	0.22062
-14.0413	0.15364	-18.9693	0.22067
-14.0077	0.15367	-18.9355	0.2207
-13.9741	0.1537	-18.9018	0.22074
-13.9404	0.15372	-18.868	0.22077
-13.9069	0.15372	-18.8342	0.22081
-13.8733	0.15373	-18.8006	0.22084
-13.8397	0.15373	-18.7668	0.22087
-13.8061	0.15374	-18.7331	0.22089
-13.7725	0.15375	-18.6993	0.22092
-13.7389	0.15375	-18.6655	0.22096
-13.7054	0.15377	-18.6319	0.22099
-13.6717	0.1538	-18.5981	0.22103
-13.638	0.15384	-18.5644	0.22106
-13.6044	0.15389	-18.5306	0.2211
-13.5707	0.15395	-18.4968	0.22114
-13.537	0.154	-18.4631	0.22117
-13.5034	0.15405	-18.4292	0.22119
[truncated: 6,546 more rows]

## Sheet: Supplementary Fig. 6
0°		40°		68°
Normalized radius r/R	S	Normalized radius r/R	S	Normalized radius r/R	S
0	0	0	0.03	0	0.03
0.33	0.03	0.33	0.07	0.33	0.07
0.66	0.02	0.66	0.09	0.66	0.11
1	0.03	1	0.1	1	0.12
Wavenumber(cm-1)	1001.1	1002.24	1003.38	1004.52	1005.66	1006.8	1007.93	1009.07	1010.21	1011.35	1012.48	1013.62	1014.76	1015.89	1017.03	1018.17	1019.3	1020.44	1021.58	1022.71	1023.85	1024.98	1026.12	1027.25	1028.38	1029.52	1030.65	1031.79	1032.92	1034.06	1035.19	1036.32	1037.45	1038.59	1039.72	1040.85	1041.98	1043.12	1044.25	1045.38	1046.51	1047.64	1048.78	1049.91	1051.04	1052.17	1053.3	1054.43	1055.56
0iv	1105.28	1144.52	1129.28	1151.38	1122.47	1124.87	1080.06	1152.69	1126.2	1120.42	1102.71	1080.37	1144.28	1133.06	1100.94	1120.66	1123.03	1085.15	1135.93	1075.11	1086.07	1087.49	1109.72	1100.49	1115.61	1108.83	1074.02	1096.38	1099.15	1107.82	1066.34	1110.06	1117.39	1118.87	1088.82	1087.98	1106.5	1098.06	1116.38	1098.09	1062.63	1084.31	1071.7	1078.49	1102.28	1079.82	1062.34	1079.11	1075.51
	1032.76	1057.45	1026.45	1043.69	1060.75	1053.47	1036.49	1048.61	1072.94	1042.94	1078.49	1050.07	1030.28	1006.83	1026.86	1034.41	1047.72	1013.5	1010.86	1014.4	992.577	1040.12	1002.82	1038.51	978.207	1001.77	1041.16	1037.94	1018.77	1024.99	1040.76	1012.64	993.165	1010.45	1023.01	1023.37	1017.49	1015.14	992.003	998.096	1055.31	995.322	1033.93	1026.12	1015.85	1033.58	1011.26	969.68	1009.85
	988.046	989.738	980.484	1000.12	1006.29	1009.91	1015.92	979.632	972.488	1018.73	988.868	996.75	982.981	1000.76	1019.57	963.949	995.483	1011.07	984.151	973.121	1020.5	955.117	993.099	960.725	976.991	994.476	985.181	950.275	978.579	989.665	976.21	987.061	948.105	979.997	954.772	945.352	983.35	944.415	974.931	973.708	952.889	958.752	966.906	976.182	947.678	959.366	956.528	975.76	938.11
	949.37	992.157	965.967	965.031	940.936	967.55	957.831	966.32	942.23	958.198	980.39	951.911	963.576	930.361	970.991	931.15	960.255	960.059	935.581	956.123	936.726	981.833	925.07	938.849	950.241	956.765	964.491	936.882	922.556	934.852	955.504	935.911	929.837	949.544	920.651	939.257	894.342	927.344	954.201	938.345	941.915	928.277	940.099	929.9	933.071	930.165	916.394	911.317	919.87
	950.579	938.951	934.514	904.527	943.356	945.766	919.106	946.958	941.02	940.039	970.702	930.098	944.172	943.713	933.342	940.868	938.39	911.479	910.081	920.913	946.439	944.187	910.492	906.035	927.138	914.188	930.415	904.009	917.684	904.401	918.965	910.337	968.808	943.453	912.121	897.81	910.193	911.492	910.301	921.273	926.064	905.116	912.072	906.759	916.028	921.648	906.664	886.999	917.439
	937.284	909.93	927.256	942.039	957.879	942.136	940.889	913.073	915.604	914.616	963.435	936.157	952.661	920.651	927.269	928.72	921.383	936.983	936.795	889.346	939.154	895.612	897.129	910.896	919.843	930.002	902.423	917.402	938.388	903.183	908.003	922.515	901.826	920.308	901.154	949.009	904.096	912.711	922.496	901.762	929.722	878.297	896.231	899.451	902.638	891.231	909.097	905.237	879.744
	928.824	928.068	932.095	944.459	944.567	951.817	939.678	910.652	913.183	917.037	896.824	962.818	909	941.285	935.771	921.431	912.88	911.479	911.296	913.628	902.729	915.042	911.707	915.758	887.013	912.972	907.291	888.181	894.544	904.401	934.798	939.565	889.647	899.6	899.935	903.905	898	884.665	898.107	912.737	884.607	870.983	915.728	882.4	878.291	881.497	889.638	895.51	882.176
	942.118	942.579	926.046	915.418	916.732	955.448	933.628	937.276	944.651	983.621	946.479	925.25	945.384	964.347	941.843	939.653	916.524	929.696	927.081	913.628	946.439	922.328	912.922	907.25	879.717	945.817	941.368	925.924	894.544	903.183	926.273	907.901	893.301	900.818	906.028	903.905	906.535	894.42	910.301	896.884	885.827	902.677	913.291	931.118	891.682	903.398	930.988	928.34	919.87
	942.118	952.253	933.304	931.149	916.732	922.773	929.997	977.212	938.6	926.722	951.324	956.758	928.405	938.858	946.701	912.927	995.483	933.34	921.01	905.13	941.583	930.829	920.211	933.988	932.002	934.868	959.623	936.882	921.338	937.289	929.927	957.832	956.63	930.053	892.624	914.876	945.552	907.834	943.226	889.568	924.845	916.087	912.072	907.977	905.072	921.648	907.881	929.555	906.495
	934.867	965.554	952.66	956.56	946.987	949.397	920.316	957.849	965.227	966.672	930.735	927.674	981.769	929.148	970.991	948.157	943.249	964.917	946.509	916.057	961.009	973.333	953.01	935.203	936.866	933.652	912.159	934.447	942.042	899.529	944.542	912.772	942.015	942.235	932.837	938.038	947.991	909.053	942.007	909.079	939.476	951.438	927.913	918.939	924.549	908.265	890.854	894.294	910.143
	960.248	976.437	979.274	950.51	945.777	944.556	985.664	974.791	970.068	971.515	994.924	973.724	970.853	986.195	963.704	984.601	952.967	945.485	961.08	940.339	969.508	941.759	963.943	965.586	949.025	978.662	937.717	966.103	931.081	942.161	942.106	962.704	939.58	950.762	925.526	963.637	937.017	943.196	956.64	918.834	934.599	956.314	934.006	942.08	956.2	971.533	977.203	931.987	951.485
	983.211	954.671	982.903	1002.54	979.663	954.238	966.302	1003.84	984.592	973.936	993.713	961.606	969.641	975.271	966.133	995.534	974.832	958.844	948.937	943.982	940.368	976.976	970.017	938.849	989.15	950.683	979.096	950.275	953.003	953.123	953.068	938.347	940.797	977.561	945.023	940.476	928.482	949.293	954.201	956.636	962.643	947.781	946.191	949.387	946.461	938.682	939.501	901.59	962.429
	938.493	951.043	975.645	995.282	972.401	990.543	973.563	991.734	1002.75	981.2	970.702	976.148	946.597	955.851	967.348	953.016	984.55	996.493	974.437	958.551	979.222	974.547	933.573	1000.83	933.218	965.28	969.359	984.365	950.567	954.341	972.556	959.05	954.194	949.544	957.209	972.171	972.376	934.66	940.787	926.15	950.45	953.876	949.847	938.426	940.374	942.332	965.041	928.34	911.359
	995.298	949.834	959.918	943.249	967.56	977.231	965.091	979.632	951.913	956.988	979.179	978.572	961.151	978.912	974.635	945.727	982.12	956.415	963.508	968.264	956.153	974.547	944.507	951.002	956.32	979.878	937.717	925.924	967.618	970.176	953.068	968.793	965.155	927.617	931.619	936.819	958.964	954.17	923.715	929.809	934.599	928.277	925.476	945.733	963.503	950.849	913.961	952.658	936.894
	980.794	983.692	990.161	960.19	977.242	974.811	966.302	943.327	980.961	977.568	987.657	978.572	964.789	959.492	935.771	973.668	973.617	957.63	959.866	965.836	946.439	961.189	951.795	951.002	924.706	950.683	940.151	961.233	931.081	939.725	940.888	942	957.847	925.181	942.586	955.104	947.991	931.002	927.373	959.075	900.458	979.475	925.476	921.374	954.982	897.314	928.556	942.93	935.678
	916.737	947.416	941.772	962.611	959.089	944.556	968.722	959.059	938.6	935.197	962.224	977.36	980.556	958.278	950.345	949.372	935.96	907.835	953.794	920.913	922.156	953.902	940.862	955.864	938.082	938.518	919.461	950.275	923.774	928.762	912.875	927.386	959.065	925.181	927.963	936.819	937.017	907.834	917.618	913.956	906.555	911.211	923.039	931.118	933.071	890.014	945.582	928.34	891.904
	928.824	936.533	932.095	949.3	936.095	914.301	951.78	933.646	927.707	960.619	950.113	927.674	953.874	950.996	928.484	942.083	937.175	953.986	928.295	901.487	941.583	915.042	898.344	893.882	940.513	919.054	930.415	918.619	917.684	944.597	911.657	944.436	885.994	902.036	937.712	917.315	912.631	921.247	899.327	895.665	907.774	908.773	893.794	893.362	908.724	917.998	911.529	913.749	911.359
	885.313	901.466	929.675	926.308	943.356	915.511	973.563	917.913	909.552	927.933	921.046	908.284	927.192	978.912	946.701	906.853	926.242	902.977	929.509	912.414	883.303	925.971	914.137	893.882	911.331	904.456	924.329	939.317	870.186	914.146	920.183	884.762	921.312	910.563	908.465	912.438	871.176	895.64	899.327	868.838	902.897	917.306	901.105	903.105	914.811	892.448	913.961	918.612	915.007
Wavenumber(cm-1)	1001.1	1002.24	1003.38	1004.52	1005.66	1006.8	1007.93	1009.07	1010.21	1011.35	1012.48	1013.62	1014.76	1015.89	1017.03	1018.17	1019.3	1020.44	1021.58	1022.71	1023.85	1024.98	1026.12	1027.25	1028.38	1029.52	1030.65	1031.79	1032.92	1034.06	1035.19	1036.32	1037.45	1038.59	1039.72	1040.85	1041.98	1043.12	1044.25	1045.38	1046.51	1047.64	1048.78	1049.91	1051.04	1052.17	1053.3	1054.43	1055.56
40iv	955.413	943.788	932.095	920.258	965.14	928.824	931.207	934.856	951.913	927.933	959.802	936.157	938.107	958.278	938.2	932.364	943.249	927.267	906.439	956.123	918.514	910.184	917.781	910.896	918.627	911.755	902.423	940.535	917.684	914.146	900.695	939.565	942.015	912.999	927.963	945.352	935.798	951.732	907.863	970.05	906.555	908.773	887.702	927.464	888.03	924.082	904.232	949.01	924.734
	902.234	932.905	916.368	939.619	933.675	899.779	922.736	926.385	926.496	925.512	908.935	899.801	949.023	902.444	929.698	886.202	933.531	913.908	916.153	919.699	911.229	906.541	909.277	893.882	894.308	921.487	899.989	874.789	882.365	877.604	890.951	893.287	899.39	903.254	901.154	908.781	872.395	878.568	912.74	878.593	879.73	947.781	890.139	887.272	883.161	898.531	926.123	895.51	889.472
	875.644	884.537	865.56	896.057	896.158	898.569	893.693	885.239	875.663	881.93	895.613	882.835	898.085	919.437	848.327	888.631	876.438	876.258	876.082	886.918	861.448	882.253	893.485	862.283	849.319	855.797	864.695	850.438	858.007	830.1	849.54	871.366	856.765	858.183	885.312	881.963	900.439	876.13	888.352	827.377	889.485	833.194	854.801	844.644	842.989	847.43	844.639	884.567	850.561
	853.889	854.307	854.672	864.595	853.801	844.11	870.7	859.825	881.715	867.402	877.446	884.047	895.659	859.962	870.188	836.395	869.149	867.757	857.869	857.779	866.305	871.324	841.249	828.253	844.456	839.982	834.27	860.178	848.264	847.153	850.758	826.306	855.547	822.857	836.568	845.392	866.299	867.594	865.183	849.327	843.151	857.574	853.583	855.606	872.205	838.913	840.99	865.113	833.538
	833.343	841.005	844.994	854.914	833.228	848.951	890.062	844.093	845.405	861.349	826.58	857.386	835.019	856.321	834.968	854.617	857.002	833.751	826.298	814.07	832.308	834.892	819.382	835.545	838.376	821.735	809.929	838.263	816.599	822.792	813.001	838.484	853.111	827.729	824.382	831.983	834.597	840.767	837.136	846.888	812.668	856.355	821.901	825.157	863.684	818.229	844.639	811.613	826.242
	838.177	853.097	828.058	845.234	861.062	839.269	862.229	850.144	862.35	851.664	843.535	839.209	833.806	845.397	815.536	832.75	839.995	815.534	850.583	831.068	838.379	861.609	863.115	842.837	831.081	836.333	830.619	837.045	809.292	822.792	842.232	833.613	804.397	828.947	814.633	840.516	817.528	860.278	850.55	849.327	828.519	824.661	804.841	825.157	829.599	848.646	838.558	831.068	801.923
	812.796	822.867	844.994	833.133	845.33	851.371	825.925	850.144	817.568	822.61	850.802	859.81	827.742	834.473	853.185	866.765	801.124	838.609	827.512	816.499	840.807	809.39	838.819	847.699	806.762	818.086	828.185	812.695	862.879	850.807	825.18	836.048	811.704	821.638	856.066	864.897	839.475	835.89	834.697	816.403	823.642	840.508	807.278	793.49	816.208	824.313	825.18	855.386	844.481
	836.969	837.378	841.365	857.334	861.062	852.581	881.591	850.144	840.564	820.189	895.613	862.234	845.934	881.81	856.829	820.602	875.223	825.25	812.941	835.924	838.379	842.179	838.819	812.454	846.888	837.549	839.138	822.435	822.688	847.153	858.066	844.573	855.547	820.42	852.41	817.355	844.352	834.671	870.06	821.28	841.932	834.413	823.119	842.208	824.73	853.513	850.72	798.238	829.89
	865.975	876.072	875.237	862.175	878.005	863.473	873.12	864.666	859.929	879.509	866.546	871.929	850.785	861.176	837.397	877.698	850.928	845.896	851.797	865.063	867.519	868.895	840.034	808.808	857.831	820.519	848.874	841.916	868.968	832.536	884.861	871.366	829.972	843.565	829.257	846.611	839.475	860.278	837.136	857.863	839.493	881.954	815.808	822.721	840.555	846.213	815.451	840.795	822.594
	864.767	856.725	865.56	896.057	855.011	840.479	900.954	842.883	879.294	873.456	889.557	865.869	888.382	892.734	859.258	848.543	839.995	855.612	827.512	848.066	838.379	828.82	869.189	857.421	872.422	877.694	870.78	857.743	847.046	848.371	867.81	838.484	832.408	854.528	856.066	821.012	862.641	844.426	834.697	868.838	844.37	850.26	852.364	847.08	817.426	831.613	831.261	849.306	817.73
	815.213	876.072	858.301	883.956	858.642	847.741	891.273	845.303	874.453	880.719	884.713	892.53	894.446	904.872	902.979	870.409	871.579	831.322	863.94	854.136	840.807	866.466	860.685	854.991	866.342	857.013	848.874	844.351	837.303	860.552	870.246	857.969	849.458	847.22	882.875	863.678	855.325	834.671	863.963	843.23	849.248	842.946	870.642	833.682	857.597	866.897	830.045	846.874	822.594
	841.803	862.771	838.946	885.166	845.33	856.212	904.584	920.334	851.457	884.351	898.035	871.929	876.254	891.52	882.333	892.276	837.566	888.403	827.512	831.068	860.234	868.895	809.664	842.837	852.967	860.663	864.695	855.308	850.7	848.371	844.668	865.276	872.597	835.038	873.126	858.801	846.79	866.375	849.33	837.133	867.537	861.231	832.868	854.388	827.164	866.897	859.233	848.09	845.697
	857.515	849.47	840.155	859.755	850.17	847.741	873.12	875.557	896.239	890.404	876.235	881.623	867.765	875.741	872.617	863.12	846.069	868.971	874.868	856.565	871.161	831.249	854.611	836.761	838.376	827.818	846.44	852.873	829.996	815.484	842.232	843.355	842.151	847.22	853.628	872.211	861.422	843.206	837.136	802.989	826.081	836.851	823.119	821.503	807.687	819.446	827.612	801.886	816.514
	791.041	832.541	803.864	814.982	848.96	822.326	848.917	842.883	826.04	835.927	838.691	833.149	862.913	847.824	854.4	824.247	855.787	838.609	811.727	834.71	812.881	832.464	818.167	820.961	827.433	838.766	839.138	799.302	847.046	821.574	791.077	821.434	839.715	844.783	837.787	823.45	822.405	805.405	831.039	804.208	801.695	812.471	807.278	798.362	840.555	789.028	813.018	799.454	787.331
	826.091	787.8	806.283	805.301	807.813	787.231	799.301	858.615	801.834	822.61	822.947	791.946	821.678	821.121	828.895	793.876	797.479	797.316	810.513	803.143	817.738	781.459	797.516	772.348	834.728	796.189	822.099	804.172	800.766	783.814	792.295	806.82	801.961	789.967	796.354	795.412	796.8	794.431	831.039	795.672	761.457	810.033	789	803.234	805.253	799.979	769.236	773.92	782.468
	760.826	774.499	765.152	768.999	767.876	771.498	802.932	784.795	804.255	781.449	778.136	795.582	779.23	789.563	777.886	785.373	781.688	753.594	772.871	761.863	743.674	772.958	759.857	761.41	761.773	751.179	752.729	772.517	749.615	761.89	772.807	793.424	750.811	764.386	756.141	760.061	763.879	737.12	734.704	757.87	724.878	757.615	748.789	753.298	737.083	785.378	731.534	717.989	741.125
	708.855	727.34	727.651	753.268	731.57	737.613	740.004	759.381	721.953	749.973	740.591	771.345	746.484	749.508	740.237	723.418	708.803	736.591	723.087	747.293	709.678	749.885	740.42	715.227	721.648	724.417	724.738	714.076	713.078	747.273	724.088	737.403	731.325	721.751	709.834	697.89	735.836	715.171	684.708	745.676	707.808	727.14	732.948	694.837	702.998	703.859	735.183	722.853	694.919
	683.474	685.017	676.842	710.916	695.264	710.989	703.7	704.924	702.588	707.602	698.203	742.26	696.759	688.819	691.657	696.692	690.582	705.015	673.302	698.728	696.322	672.164	691.828	694.566	708.273	698.87	684.576	703.118	675.323	708.295	689.985	704.521	664.343	718.096	690.336	696.671	688.284	693.222	667.636	681.047	705.369	688.132	680.551	682.657	668.914	685.609	663.428	671.785	708.294
	652.05	634.23	664.745	645.572	660.168	658.95	675.867	654.096	663.858	644.65	672.769	663.49	664.013	645.123	668.581	660.248	655.354	621.214	644.16	655.02	633.185	641.805	616.511	633.799	624.374	642.912	654.15	637.372	658.273	633.994	642.484	635.104	638.768	634.044	631.844	633.282	634.635	627.375	687.146	621.295	640.746	640.59	637.902	640.029	629.96	645.458	640.32	629.228	636.553
Wavenumber(cm-1)	1001.1	1002.24	1003.38	1004.52	1005.66	1006.8	1007.93	1009.07	1010.21	1011.35	1012.48	1013.62	1014.76	1015.89	1017.03	1018.17	1019.3	1020.44	1021.58	1022.71	1023.85	1024.98	1026.12	1027.25	1028.38	1029.52	1030.65	1031.79	1032.92	1034.06	1035.19	1036.32	1037.45	1038.59	1039.72	1040.85	1041.98	1043.12	1044.25	1045.38	1046.51	1047.64	1048.78	1049.91	1051.04	1052.17	1053.3	1054.43	1055.56
68iv	2156.78	2151.79	2203.52	2175.1	2120.89	2183.79	2131.67	2135.34	2123.5	2150.65	2160.01	2121.35	2152.13	2181.77	2147.84	2115.59	2142.2	2122.33	2158.33	2164.18	2139.96	2106.36	2110.71	2137.17	2105.36	2159.87	2113.36	2132.49	2119.75	2167.52	2084.57	2106.26	2105.07	2110.44	2152.65	2043.69	2072.17	2133.32	2111.44	2049.24	2102.7	2122.91	2080.65	2075.99	2088.3	2081.16	2110.69	2076.15	2095.7
	2003.29	2052.63	2042.62	1996.01	1974.45	2011.95	1990.09	1984.07	1958.9	1981.16	2004.99	2040.16	2017.51	1986.35	2005.74	1989.25	2032.87	1952.3	1965.27	1963.85	2003.97	1967.92	1972.23	2003.49	1969.18	1976.18	1952.71	1988.82	1937.06	1928.78	1982.26	1957.68	1940.66	1977.66	1954.02	1998.59	1930.73	1939.44	1916.33	1940.71	1942.97	1881.54	1889.34	1944.45	1960.48	1971.66	1920.96	1927.81	1925.47
	1904.18	1868.83	1880.52	1891.94	1853.43	1825.58	1909.01	1847.32	1871.75	1845.58	1893.56	1840.2	1882.89	1840.7	1840.57	1853.19	1865.24	1855.14	1787.98	1831.51	1852.2	1869.55	1819.16	1890.46	1854.88	1836.28	1818.84	1836.63	1843.28	1845.95	1808.09	1798.14	1803.04	1832.7	1867.5	1852.3	1813.68	1794.33	1806.58	1823.64	1786.89	1812.06	1808.91	1806.82	1810.75	1851.21	1838.26	1803.79	1819.68
	1779.69	1733.4	1747.45	1755.21	1783.24	1789.27	1791.62	1794.08	1756.77	1781.41	1797.89	1809.9	1800.41	1764.23	1765.27	1732.92	1770.49	1739.76	1726.06	1719.81	1738.07	1714.11	1747.49	1708.16	1730.86	1726.8	1767.73	1758.71	1743.42	1713.19	1737.45	1739.69	1742.15	1704.79	1740.77	1741.37	1706.38	1732.14	1677.32	1737.07	1696.67	1715.76	1733.36	1738.61	1699.98	1700.33	1722.72	1673.69	1693.22
	1697.51	1675.36	1666.4	1675.34	1716.68	1721.5	1743.22	1711.78	1692.63	1693.04	1685.25	1709.32	1705.82	1680.48	1659.61	1704.98	1679.38	1653.54	1661.7	1654.24	1659.15	1692.25	1646.66	1703.3	1700.46	1620.97	1637.51	1711.23	1625.28	1666.9	1661.93	1675.14	1641.07	1631.7	1664	1647.51	1664.93	1683.36	1646.83	1667.56	1652.77	1648.71	1680.97	1635.09	1620.85	1640.72	1647.32	1627.48	1681.06
	1615.32	1639.08	1657.93	1648.72	1638.02	1652.52	1635.51	1612.55	1650.27	1626.46	1610.17	1645.09	1640.32	1623.43	1628.03	1616.3	1647.8	1617.1	1620.42	1622.68	1611.8	1609.67	1616.29	1615.79	1609.27	1579.6	1625.34	1638.17	1609.45	1613.31	1611.99	1571.62	1597.22	1611	1606.72	1564.62	1588.11	1567.52	1593.18	1566.35	1582.05	1625.55	1560.33	1562.01	1573.38	1603	1537.86	1561.82	1602.02
	1580.27	1594.34	1608.33	1596.69	1615.02	1612.58	1599.21	1624.65	1611.53	1585.29	1592	1559.05	1602.73	1582.16	1583.1	1555.56	1574.92	1595.24	1563.35	1552.26	1554.73	1555.02	1583.49	1563.53	1567.93	1580.82	1546.23	1549.3	1548.55	1546.31	1586.42	1571.62	1575.3	1614.65	1559.2	1567.05	1574.7	1516.31	1540.74	1534.64	1544.25	1526.81	1544.49	1515.73	1523.47	1519.05	1517.19	1537.51	1533.93
	1583.9	1600.39	1586.56	1573.7	1582.35	1562.96	1547.17	1585.93	1559.49	1582.87	1601.69	1601.46	1546.94	1572.45	1591.6	1564.06	1542.12	1570.95	1590.06	1597.18	1536.52	1530.74	1560.41	1568.39	1583.73	1574.74	1571.79	1524.94	1549.77	1530.48	1515.77	1522.91	1532.68	1550.09	1551.89	1510.98	1529.59	1522.4	1526.11	1512.69	1541.81	1510.96	1520.12	1513.3	1495.47	1528.78	1481.92	1480.36	1547.3
	1631.03	1566.53	1615.59	1588.22	1546.04	1595.64	1573.79	1605.29	1551.02	1601.03	1555.67	1544.51	1590.6	1544.53	1560.02	1582.29	1550.62	1560.02	1594.92	1515.83	1534.09	1552.6	1532.47	1503.98	1516.86	1551.63	1541.36	1579.73	1548.55	1541.44	1547.44	1476.63	1547.29	1528.16	1510.45	1535.36	1534.46	1496.8	1540.74	1496.84	1533.28	1554.85	1537.18	1492.59	1511.29	1536.08	1497.73	1501.03	1512.04
	1554.89	1560.49	1569.62	1542.23	1565.4	1578.7	1548.38	1594.4	1581.28	1559.87	1544.77	1577.23	1583.32	1577.31	1560.02	1584.72	1536.04	1566.09	1563.35	1509.76	1532.88	1529.52	1526.4	1497.9	1564.28	1524.86	1577.87	1498.16	1544.9	1562.15	1531.61	1503.43	1479.09	1564.71	1514.11	1554.86	1538.12	1519.97	1517.58	1528.54	1495.48	1489.02	1532.31	1536.44	1514.95	1489.85	1467.32	1492.52	1499.88
	1581.48	1594.34	1543.01	1607.58	1550.88	1569.02	1591.95	1566.56	1566.75	1580.45	1558.09	1557.84	1555.43	1579.73	1560.02	1567.71	1527.54	1518.73	1536.64	1575.33	1543.81	1500.38	1554.34	1527.07	1531.45	1515.13	1538.93	1543.21	1537.59	1529.26	1475.58	1516.82	1515.63	1529.38	1512.89	1568.27	1527.15	1485.82	1545.62	1500.5	1483.29	1498.77	1488.44	1495.03	1539.29	1499.58	1498.95	1487.65	1479.21
	1534.34	1521.79	1533.33	1567.65	1555.72	1553.28	1596.79	1576.25	1603.06	1558.66	1538.71	1576.02	1573.62	1549.39	1583.1	1519.12	1538.47	1560.02	1537.85	1552.26	1543.81	1550.17	1500.88	1525.86	1555.77	1538.24	1529.19	1504.25	1491.31	1545.09	1482.89	1487.59	1513.19	1540.34	1510.45	1541.45	1522.27	1498.02	1509.04	1494.4	1502.8	1502.43	1483.56	1495.03	1521.03	1480.11	1507.46	1477.93	1501.1
	1560.93	1529.05	1540.59	1559.17	1547.25	1583.54	1535.07	1558.09	1555.86	1538.08	1533.87	1569.96	1555.43	1527.54	1528.45	1557.99	1488.67	1544.23	1500.21	1563.18	1526.81	1522.24	1544.62	1530.72	1479.17	1471.34	1499.98	1494.51	1509.58	1540.22	1508.47	1476.63	1491.27	1500.15	1455.62	1523.17	1495.45	1505.33	1518.79	1498.06	1467.44	1491.46	1471.38	1475.54	1460.17	1495.93	1466.11	1459.69	1490.15
	1528.3	1508.49	1513.97	1525.29	1529.1	1529.08	1514.5	1509.69	1500.19	1495.71	1515.7	1565.11	1529.96	1515.4	1509.01	1479.03	1511.75	1490.79	1454.07	1483.05	1478.24	1513.74	1503.31	1455.37	1482.81	1517.56	1487.81	1478.68	1508.36	1484.19	1482.89	1500.99	1481.53	1469.69	1514.11	1442.71	1499.11	1479.73	1470.02	1510.25	1490.6	1445.14	1455.54	1441.44	1440.69	1439.96	1427.19	1442.67	1428.14
	1455.78	1461.33	1482.52	1468.42	1485.53	1473.41	1476.98	1457.65	1492.92	1501.76	1475.73	1506.94	1474.17	1485.06	1472.58	1500.89	1499.6	1496.87	1437.07	1476.98	1452.74	1420.23	1430.43	1491.83	1418.37	1467.69	1426.96	1461.63	1459.65	1412.33	1451.22	1440.1	1449.86	1494.05	1445.87	1425.65	1425.95	1450.46	1452.95	1415.14	1424.76	1419.54	1432.39	1408.55	1385.91	1411.98	1455.16	1395.25	1417.2
	1443.7	1457.7	1457.12	1462.37	1412.92	1462.52	1450.36	1466.12	1425.15	1427.92	1438.19	1457.25	1409.89	1445	1425.21	1442.58	1413.35	1425.21	1422.5	1406.56	1405.39	1402.01	1407.35	1381.23	1383.11	1422.68	1416.01	1400.76	1404.84	1403.8	1412.25	1419.39	1409.67	1384.42	1397.12	1409.8	1385.71	1429.73	1381	1376.12	1386.96	1431.73	1366.59	1337.91	1392	1387.64	1370.03	1372.14	1334.51
	1367.55	1344.04	1405.1	1369.19	1370.56	1399.59	1386.22	1410.45	1402.15	1374.65	1386.11	1395.45	1361.38	1355.18	1411.85	1391.56	1340.47	1359.63	1354.5	1345.86	1370.18	1377.72	1347.82	1361.79	1355.14	1380.1	1345.42	1383.71	1330.55	1353.86	1339.17	1357.28	1353.65	1314.99	1320.35	1322.03	1369.86	1366.32	1307.83	1343.19	1329.65	1318.36	1349.53	1318.42	1370.09	1321.94	1335.98	1339.31	1301.68
	1355.47	1317.43	1332.51	1324.42	1326.99	1343.92	1329.35	1333	1324.69	1338.33	1302.54	1322.74	1322.57	1318.77	1326.84	1299.24	1288.24	1300.12	1292.57	1330.07	1305.83	1285.43	1279.79	1319.25	1339.33	1299.81	1301.61	1296.05	1295.23	1279.56	1260	1308.57	1295.19	1296.71	1281.36	1304.96	1302.8	1282.19	1311.49	1284.66	1274.79	1257.41	1283.72	1242.91	1254.44	1303.69	1245.98	1246.91	1304.11
	1241.86	1276.32	1267.19	1274.81	1288.27	1294.3	1276.1	1280.96	1275.07	1275.38	1298.91	1243.97	1291.03	1239.87	1267.33	1242.14	1257.87	1268.54	1286.5	1262.08	1235.41	1242.93	1268.86	1286.44	1257.87	1253.59	1260.23	1263.18	1233.12	1230.84	1219.81	1248.9	1239.17	1260.17	1249.67	1254.98	1256.47	1226.09	1251.74	1244.42	1233.33	1234.25	1217.92	1259.96	1200.88	1212.44	1258.14	1227.45	1237.23
[truncated: 696 more columns]

## Sheet: Supplementary Fig. 12
Temperature (°C)	θ = 0°		θ = 67°		θ = 80°
	Axial strain (%)	Twist density (°/mm)	Axial strain (%)	Twist density (°/mm)	Axial strain (%)	Twist density (°/mm)
20	-0.5	0	0	0	0	0
35	-3.8	0	0	34	0.3	28
50	-8	0	0.1	49	2	37
65	-11	0	0.2	65	5	55
80	-12	0	0.4	74	6	61

## Sheet: Supplementary Fig. 13
θ = 0°				θ = 40°				θ = 68°				θ = 80°
Twist density (°/mm)		Axial strain (%)		Twist density (°/mm)		Axial strain (%)		Twist density (°/mm)		Axial strain (%)		Twist density (°/mm)		Axial strain (%)
Average	SD	Average	SD	Average	SD	Average	SD	Average	SD	Average	SD	Average	SD	Average	SD
0	0	-12.0333	0.49329	0	0	-12.0333	0.49329	0	0	-12.0333	0.49329	0	0	-12.0333	0.49329
22	0	-10.6333	0.25166	22	0	-10.6333	0.25166	22	0	-10.6333	0.25166	22	0	-10.6333	0.25166
31.3333	2.51661	-8.76667	0.15275	31.3333	2.51661	-8.76667	0.15275	31.3333	2.51661	-8.76667	0.15275	31.3333	2.51661	-8.76667	0.15275
42.3333	1.52753	-7.8	0.1	42.3333	1.52753	-7.8	0.1	42.3333	1.52753	-7.8	0.1	42.3333	1.52753	-7.8	0.1
55.6667	2.51661	-6.33333	0.11547	55.6667	2.51661	-6.33333	0.11547	55.6667	2.51661	-6.33333	0.11547	55.6667	2.51661	-6.33333	0.11547
68.3333	2.51661	-3.46667	0.25166	68.3333	2.51661	-3.46667	0.25166	68.3333	2.51661	-3.46667	0.25166	68.3333	2.51661	-3.46667	0.25166
76.3333	3.05505	-1.73333	0.50332	76.3333	3.05505	-1.73333	0.50332	76.3333	3.05505	-1.73333	0.50332	76.3333	3.05505	-1.73333	0.50332
72	3	2.06667	0.25166	72	3	2.06667	0.25166	72	3	2.06667	0.25166	72	3	2.06667	0.25166
54.3333	3.05505	5.33333	0.35119	54.3333	3.05505	5.33333	0.35119	54.3333	3.05505	5.33333	0.35119	54.3333	3.05505	5.33333	0.35119

[truncated: 6 more sheets: Supplementary Fig. 14, Supplementary Fig. 16, Supplementary Fig. 17c, Supplementary Fig. 18, Supplementary Fig. 19, Supplementary Fig. 25]
